# Supplementary material for: A collaborative cervical precancer screening strategy with concurrent HPV genotyping and visual inspection using alumni of a training centre across Ghana: The Rotary ‘Protect Your Pearl’ initiative
Source: PLoS One. 2026 Jun 26;21(6):e0350573. doi: 10.1371/journal.pone.0350573 (PMC13309030; doi:10.1371/journal.pone.0350573)
Supplement: S2 File — (XLSX) [file pone.0350573.s002.xlsx]

## Sheet: Sheet1
record_id	redcap_repeat_instrument	redcap_repeat_instance	DOV	Imp	testdone	code1	code2	age	whyclinictoday___1	whyclinictoday___2	whyclinictoday___3	whyclinictoday___4	whyclinictoday___5	whyclinictoday___6	whyclinictoday___7	whyclinictoday___8	whyclinictoday___9	whyclinictoday___10	whyclinictoday___11	whyclinictoday___12	whyclinictoday___13	other8	dirquest___1	dirquest___2	dirquest___3	dirquest___4	beingpregnant	reason10a___1	reason10a___2	reason10a___3	reason10a___4	otherreasons10	postnatal10b	deldate10c	gesage10d	edd10e	parityx	parityy	religion	otherrelspec	educationlevel	otheredulevelspec	occupation___1	occupation___2	occupation___3	occupation___4	occupation___5	occupation___6	occupation___7
1	cervical_pre_cancer_screening_form_1	1			1	1		37	1. Checked	0. Unchecked	0. Unchecked	0. Unchecked	0. Unchecked	0. Unchecked	0. Unchecked	0. Unchecked	0. Unchecked	0. Unchecked	0. Unchecked	0. Unchecked	0. Unchecked		0. Unchecked	0. Unchecked	0. Unchecked	0. Unchecked	2. No	0. Unchecked	0. Unchecked	0. Unchecked	0. Unchecked						4	0	1. Christianity		5. Tertiary		0. Unchecked	0. Unchecked	0. Unchecked	0. Unchecked	1. Checked	0. Unchecked	0. Unchecked
2	cervical_pre_cancer_screening_form_1	1			1	2		26	1. Checked	0. Unchecked	0. Unchecked	0. Unchecked	0. Unchecked	0. Unchecked	0. Unchecked	0. Unchecked	0. Unchecked	0. Unchecked	0. Unchecked	0. Unchecked	0. Unchecked		0. Unchecked	0. Unchecked	0. Unchecked	0. Unchecked	2. No	0. Unchecked	0. Unchecked	0. Unchecked	0. Unchecked						0	0	1. Christianity		5. Tertiary		0. Unchecked	0. Unchecked	0. Unchecked	0. Unchecked	0. Unchecked	0. Unchecked	1. Checked
3	cervical_pre_cancer_screening_form_1	1			1	3		45	1. Checked	0. Unchecked	0. Unchecked	0. Unchecked	0. Unchecked	0. Unchecked	0. Unchecked	0. Unchecked	0. Unchecked	0. Unchecked	0. Unchecked	0. Unchecked	0. Unchecked		0. Unchecked	0. Unchecked	1. Checked	0. Unchecked	2. No	0. Unchecked	0. Unchecked	0. Unchecked	0. Unchecked						2	0	1. Christianity		5. Tertiary		0. Unchecked	0. Unchecked	0. Unchecked	0. Unchecked	0. Unchecked	1. Checked	0. Unchecked
4	cervical_pre_cancer_screening_form_1	1			1	4		31	1. Checked	0. Unchecked	0. Unchecked	0. Unchecked	0. Unchecked	0. Unchecked	0. Unchecked	0. Unchecked	0. Unchecked	0. Unchecked	0. Unchecked	0. Unchecked	0. Unchecked		0. Unchecked	0. Unchecked	0. Unchecked	0. Unchecked	2. No	0. Unchecked	0. Unchecked	0. Unchecked	0. Unchecked						2	0	1. Christianity		5. Tertiary		0. Unchecked	0. Unchecked	0. Unchecked	0. Unchecked	0. Unchecked	0. Unchecked	0. Unchecked
5	cervical_pre_cancer_screening_form_1	1			1	5		30	1. Checked	0. Unchecked	1. Checked	0. Unchecked	0. Unchecked	0. Unchecked	0. Unchecked	0. Unchecked	0. Unchecked	1. Checked	0. Unchecked	0. Unchecked	0. Unchecked		0. Unchecked	1. Checked	0. Unchecked	0. Unchecked	2. No	0. Unchecked	0. Unchecked	0. Unchecked	0. Unchecked						0	0	1. Christianity		5. Tertiary		0. Unchecked	0. Unchecked	0. Unchecked	0. Unchecked	0. Unchecked	0. Unchecked	0. Unchecked
6	cervical_pre_cancer_screening_form_1	1			1	6		26	0. Unchecked	0. Unchecked	1. Checked	0. Unchecked	1. Checked	0. Unchecked	1. Checked	1. Checked	0. Unchecked	0. Unchecked	0. Unchecked	0. Unchecked	0. Unchecked		0. Unchecked	1. Checked	0. Unchecked	0. Unchecked	2. No	0. Unchecked	0. Unchecked	0. Unchecked	0. Unchecked						0	0	1. Christianity		3. Junior High		0. Unchecked	0. Unchecked	0. Unchecked	0. Unchecked	0. Unchecked	0. Unchecked	0. Unchecked
7	cervical_pre_cancer_screening_form_1	1			1	7		36	1. Checked	0. Unchecked	0. Unchecked	0. Unchecked	0. Unchecked	1. Checked	0. Unchecked	0. Unchecked	1. Checked	0. Unchecked	0. Unchecked	1. Checked	0. Unchecked		0. Unchecked	0. Unchecked	0. Unchecked	0. Unchecked	2. No	0. Unchecked	0. Unchecked	0. Unchecked	0. Unchecked						0	0	1. Christianity		5. Tertiary		0. Unchecked	0. Unchecked	1. Checked	0. Unchecked	0. Unchecked	0. Unchecked	0. Unchecked
8	cervical_pre_cancer_screening_form_1	1			1	8		31	0. Unchecked	0. Unchecked	1. Checked	0. Unchecked	1. Checked	0. Unchecked	0. Unchecked	0. Unchecked	0. Unchecked	1. Checked	0. Unchecked	0. Unchecked	0. Unchecked		0. Unchecked	0. Unchecked	0. Unchecked	0. Unchecked	2. No	0. Unchecked	0. Unchecked	0. Unchecked	0. Unchecked						3	0	1. Christianity		5. Tertiary		1. Checked	0. Unchecked	0. Unchecked	0. Unchecked	0. Unchecked	0. Unchecked	0. Unchecked
9	cervical_pre_cancer_screening_form_1	1			1	9		25	1. Checked	0. Unchecked	0. Unchecked	0. Unchecked	0. Unchecked	0. Unchecked	0. Unchecked	0. Unchecked	0. Unchecked	0. Unchecked	0. Unchecked	0. Unchecked	0. Unchecked		0. Unchecked	0. Unchecked	0. Unchecked	0. Unchecked	2. No	0. Unchecked	0. Unchecked	0. Unchecked	0. Unchecked						0	0	1. Christianity		5. Tertiary		0. Unchecked	0. Unchecked	1. Checked	0. Unchecked	0. Unchecked	0. Unchecked	0. Unchecked
10	cervical_pre_cancer_screening_form_1	1			1	10		42	0. Unchecked	0. Unchecked	0. Unchecked	0. Unchecked	0. Unchecked	0. Unchecked	0. Unchecked	0. Unchecked	0. Unchecked	0. Unchecked	0. Unchecked	0. Unchecked	1. Checked	GENERAL CHECKUP	0. Unchecked	0. Unchecked	1. Checked	0. Unchecked	2. No	0. Unchecked	0. Unchecked	0. Unchecked	0. Unchecked						1	5	1. Christianity		3. Junior High		0. Unchecked	0. Unchecked	0. Unchecked	0. Unchecked	0. Unchecked	0. Unchecked	0. Unchecked
11	cervical_pre_cancer_screening_form_1	1			1	11		30	1. Checked	0. Unchecked	0. Unchecked	0. Unchecked	0. Unchecked	0. Unchecked	0. Unchecked	0. Unchecked	0. Unchecked	0. Unchecked	0. Unchecked	0. Unchecked	0. Unchecked		0. Unchecked	0. Unchecked	0. Unchecked	0. Unchecked	2. No	0. Unchecked	0. Unchecked	0. Unchecked	0. Unchecked						2	0	1. Christianity		4. Senior High		0. Unchecked	0. Unchecked	0. Unchecked	0. Unchecked	0. Unchecked	0. Unchecked	0. Unchecked
12	cervical_pre_cancer_screening_form_1	1			1	12		42	1. Checked	0. Unchecked	0. Unchecked	0. Unchecked	0. Unchecked	0. Unchecked	0. Unchecked	0. Unchecked	0. Unchecked	0. Unchecked	0. Unchecked	0. Unchecked	0. Unchecked		0. Unchecked	0. Unchecked	0. Unchecked	0. Unchecked	2. No	0. Unchecked	0. Unchecked	0. Unchecked	0. Unchecked						1	0	1. Christianity		3. Junior High		0. Unchecked	0. Unchecked	0. Unchecked	0. Unchecked	0. Unchecked	0. Unchecked	0. Unchecked
13	cervical_pre_cancer_screening_form_1	1			1	13		40	1. Checked	0. Unchecked	0. Unchecked	0. Unchecked	0. Unchecked	0. Unchecked	0. Unchecked	0. Unchecked	0. Unchecked	0. Unchecked	0. Unchecked	0. Unchecked	0. Unchecked		0. Unchecked	0. Unchecked	0. Unchecked	0. Unchecked	2. No	0. Unchecked	0. Unchecked	0. Unchecked	0. Unchecked						4	0	1. Christianity		5. Tertiary		0. Unchecked	0. Unchecked	0. Unchecked	0. Unchecked	1. Checked	0. Unchecked	1. Checked
14	cervical_pre_cancer_screening_form_1	1			1	14		26	1. Checked	0. Unchecked	1. Checked	0. Unchecked	1. Checked	0. Unchecked	0. Unchecked	1. Checked	0. Unchecked	0. Unchecked	0. Unchecked	0. Unchecked	0. Unchecked		0. Unchecked	0. Unchecked	0. Unchecked	0. Unchecked	2. No	0. Unchecked	0. Unchecked	0. Unchecked	0. Unchecked						0	0	1. Christianity		4. Senior High		0. Unchecked	0. Unchecked	0. Unchecked	0. Unchecked	0. Unchecked	0. Unchecked	0. Unchecked
15	cervical_pre_cancer_screening_form_1	1			1	15		27	1. Checked	0. Unchecked	1. Checked	0. Unchecked	0. Unchecked	0. Unchecked	1. Checked	0. Unchecked	0. Unchecked	0. Unchecked	0. Unchecked	0. Unchecked	0. Unchecked		0. Unchecked	0. Unchecked	0. Unchecked	0. Unchecked	2. No	0. Unchecked	0. Unchecked	0. Unchecked	0. Unchecked						0	0	1. Christianity		3. Junior High		0. Unchecked	0. Unchecked	0. Unchecked	0. Unchecked	0. Unchecked	0. Unchecked	0. Unchecked
16	cervical_pre_cancer_screening_form_1	1			1	16		66	1. Checked	0. Unchecked	0. Unchecked	0. Unchecked	0. Unchecked	0. Unchecked	0. Unchecked	0. Unchecked	0. Unchecked	0. Unchecked	0. Unchecked	0. Unchecked	1. Checked	EYE PROBLEM	0. Unchecked	0. Unchecked	0. Unchecked	0. Unchecked	2. No	0. Unchecked	0. Unchecked	0. Unchecked	0. Unchecked						2	0	1. Christianity		2. Primary		0. Unchecked	0. Unchecked	0. Unchecked	0. Unchecked	1. Checked	0. Unchecked	0. Unchecked
17	cervical_pre_cancer_screening_form_1	1			1	17		26	0. Unchecked	0. Unchecked	0. Unchecked	0. Unchecked	1. Checked	1. Checked	1. Checked	0. Unchecked	0. Unchecked	0. Unchecked	0. Unchecked	0. Unchecked	0. Unchecked		0. Unchecked	1. Checked	0. Unchecked	0. Unchecked	2. No	0. Unchecked	0. Unchecked	0. Unchecked	0. Unchecked						2	0	2. Islamic		3. Junior High		0. Unchecked	0. Unchecked	0. Unchecked	0. Unchecked	0. Unchecked	0. Unchecked	0. Unchecked
18	cervical_pre_cancer_screening_form_1	1			1	18		39	1. Checked	0. Unchecked	0. Unchecked	0. Unchecked	0. Unchecked	0. Unchecked	0. Unchecked	0. Unchecked	0. Unchecked	0. Unchecked	0. Unchecked	0. Unchecked	0. Unchecked		0. Unchecked	0. Unchecked	0. Unchecked	0. Unchecked	2. No	0. Unchecked	0. Unchecked	0. Unchecked	0. Unchecked						3	0	1. Christianity		5. Tertiary		0. Unchecked	0. Unchecked	1. Checked	0. Unchecked	0. Unchecked	0. Unchecked	0. Unchecked
19	cervical_pre_cancer_screening_form_1	1			1	19		40	0. Unchecked	0. Unchecked	1. Checked	0. Unchecked	0. Unchecked	0. Unchecked	0. Unchecked	0. Unchecked	0. Unchecked	0. Unchecked	0. Unchecked	0. Unchecked	0. Unchecked		0. Unchecked	1. Checked	0. Unchecked	0. Unchecked	2. No	0. Unchecked	0. Unchecked	0. Unchecked	0. Unchecked						3	1	1. Christianity		5. Tertiary		1. Checked	0. Unchecked	0. Unchecked	0. Unchecked	0. Unchecked	0. Unchecked	0. Unchecked
20	cervical_pre_cancer_screening_form_1	1			1	20		31	1. Checked	0. Unchecked	0. Unchecked	0. Unchecked	0. Unchecked	0. Unchecked	0. Unchecked	0. Unchecked	0. Unchecked	0. Unchecked	0. Unchecked	0. Unchecked	0. Unchecked		0. Unchecked	0. Unchecked	0. Unchecked	0. Unchecked	2. No	0. Unchecked	0. Unchecked	0. Unchecked	0. Unchecked						0	0	1. Christianity		5. Tertiary		0. Unchecked	0. Unchecked	1. Checked	0. Unchecked	0. Unchecked	0. Unchecked	0. Unchecked
21	cervical_pre_cancer_screening_form_1	1			1	21		36	1. Checked	0. Unchecked	0. Unchecked	0. Unchecked	0. Unchecked	0. Unchecked	0. Unchecked	0. Unchecked	0. Unchecked	0. Unchecked	0. Unchecked	0. Unchecked	0. Unchecked		0. Unchecked	0. Unchecked	0. Unchecked	0. Unchecked	2. No	0. Unchecked	0. Unchecked	0. Unchecked	0. Unchecked						3	1	1. Christianity		3. Junior High		0. Unchecked	0. Unchecked	0. Unchecked	0. Unchecked	0. Unchecked	0. Unchecked	0. Unchecked
22	cervical_pre_cancer_screening_form_1	1			1	22		42	1. Checked	1. Checked	0. Unchecked	0. Unchecked	0. Unchecked	0. Unchecked	0. Unchecked	0. Unchecked	0. Unchecked	0. Unchecked	0. Unchecked	0. Unchecked	0. Unchecked		0. Unchecked	0. Unchecked	0. Unchecked	0. Unchecked	2. No	0. Unchecked	0. Unchecked	0. Unchecked	0. Unchecked						3	0	1. Christianity		4. Senior High		0. Unchecked	0. Unchecked	0. Unchecked	0. Unchecked	0. Unchecked	0. Unchecked	0. Unchecked
23	cervical_pre_cancer_screening_form_1	1			1	23		35	1. Checked	0. Unchecked	0. Unchecked	0. Unchecked	0. Unchecked	0. Unchecked	0. Unchecked	0. Unchecked	0. Unchecked	0. Unchecked	0. Unchecked	1. Checked	0. Unchecked		0. Unchecked	0. Unchecked	0. Unchecked	0. Unchecked	2. No	0. Unchecked	0. Unchecked	0. Unchecked	0. Unchecked						1	2	1. Christianity		3. Junior High		0. Unchecked	0. Unchecked	0. Unchecked	0. Unchecked	0. Unchecked	0. Unchecked	0. Unchecked
24	cervical_pre_cancer_screening_form_1	1			1	24		37	1. Checked	0. Unchecked	1. Checked	0. Unchecked	1. Checked	0. Unchecked	0. Unchecked	0. Unchecked	0. Unchecked	1. Checked	0. Unchecked	0. Unchecked	0. Unchecked		0. Unchecked	0. Unchecked	0. Unchecked	0. Unchecked	2. No	0. Unchecked	0. Unchecked	0. Unchecked	0. Unchecked						3	1	2. Islamic		3. Junior High		0. Unchecked	0. Unchecked	0. Unchecked	0. Unchecked	1. Checked	0. Unchecked	0. Unchecked
25	cervical_pre_cancer_screening_form_1	1			1	25		35	1. Checked	0. Unchecked	0. Unchecked	0. Unchecked	0. Unchecked	0. Unchecked	0. Unchecked	0. Unchecked	0. Unchecked	0. Unchecked	0. Unchecked	0. Unchecked	0. Unchecked		0. Unchecked	0. Unchecked	0. Unchecked	0. Unchecked	2. No	0. Unchecked	0. Unchecked	0. Unchecked	0. Unchecked						3	0	1. Christianity		5. Tertiary		0. Unchecked	0. Unchecked	1. Checked	0. Unchecked	0. Unchecked	0. Unchecked	0. Unchecked
26	cervical_pre_cancer_screening_form_1	1			1	26		25	1. Checked	1. Checked	1. Checked	0. Unchecked	1. Checked	0. Unchecked	0. Unchecked	0. Unchecked	0. Unchecked	0. Unchecked	0. Unchecked	0. Unchecked	0. Unchecked		0. Unchecked	1. Checked	0. Unchecked	0. Unchecked	2. No	0. Unchecked	0. Unchecked	0. Unchecked	0. Unchecked						0	0	1. Christianity		5. Tertiary		0. Unchecked	0. Unchecked	0. Unchecked	0. Unchecked	0. Unchecked	0. Unchecked	1. Checked
27	cervical_pre_cancer_screening_form_1	1			1	27		31	1. Checked	0. Unchecked	0. Unchecked	0. Unchecked	0. Unchecked	0. Unchecked	0. Unchecked	0. Unchecked	0. Unchecked	0. Unchecked	0. Unchecked	0. Unchecked	0. Unchecked		0. Unchecked	1. Checked	0. Unchecked	0. Unchecked	2. No	0. Unchecked	0. Unchecked	0. Unchecked	0. Unchecked						5	0	1. Christianity		1. No Schooling		0. Unchecked	0. Unchecked	0. Unchecked	0. Unchecked	0. Unchecked	0. Unchecked	0. Unchecked
28	cervical_pre_cancer_screening_form_1	1			1	28		32	1. Checked	0. Unchecked	0. Unchecked	0. Unchecked	0. Unchecked	1. Checked	0. Unchecked	0. Unchecked	0. Unchecked	0. Unchecked	0. Unchecked	0. Unchecked	0. Unchecked		0. Unchecked	0. Unchecked	0. Unchecked	0. Unchecked	2. No	0. Unchecked	0. Unchecked	0. Unchecked	0. Unchecked						0	0	1. Christianity		5. Tertiary		0. Unchecked	0. Unchecked	1. Checked	0. Unchecked	0. Unchecked	0. Unchecked	0. Unchecked
29	cervical_pre_cancer_screening_form_1	1			1	29		25	1. Checked	0. Unchecked	0. Unchecked	0. Unchecked	0. Unchecked	0. Unchecked	0. Unchecked	0. Unchecked	0. Unchecked	0. Unchecked	0. Unchecked	0. Unchecked	0. Unchecked		0. Unchecked	0. Unchecked	0. Unchecked	0. Unchecked	2. No	0. Unchecked	0. Unchecked	0. Unchecked	0. Unchecked						0	0	1. Christianity		5. Tertiary		0. Unchecked	0. Unchecked	1. Checked	0. Unchecked	0. Unchecked	0. Unchecked	0. Unchecked
30	cervical_pre_cancer_screening_form_1	1			1	30		26	1. Checked	0. Unchecked	0. Unchecked	0. Unchecked	0. Unchecked	0. Unchecked	0. Unchecked	0. Unchecked	0. Unchecked	0. Unchecked	0. Unchecked	0. Unchecked	0. Unchecked		0. Unchecked	0. Unchecked	0. Unchecked	0. Unchecked	2. No	0. Unchecked	0. Unchecked	0. Unchecked	0. Unchecked						2	2	1. Christianity		4. Senior High		0. Unchecked	0. Unchecked	0. Unchecked	0. Unchecked	0. Unchecked	0. Unchecked	0. Unchecked
31	cervical_pre_cancer_screening_form_1	1			1	31		38	1. Checked	0. Unchecked	0. Unchecked	0. Unchecked	0. Unchecked	0. Unchecked	0. Unchecked	0. Unchecked	0. Unchecked	0. Unchecked	0. Unchecked	0. Unchecked	0. Unchecked		0. Unchecked	0. Unchecked	0. Unchecked	0. Unchecked	2. No	0. Unchecked	0. Unchecked	0. Unchecked	0. Unchecked						8	0	1. Christianity		3. Junior High		0. Unchecked	0. Unchecked	0. Unchecked	0. Unchecked	1. Checked	0. Unchecked	0. Unchecked
32	cervical_pre_cancer_screening_form_1	1			1	32		33	1. Checked	1. Checked	1. Checked	0. Unchecked	1. Checked	0. Unchecked	0. Unchecked	0. Unchecked	0. Unchecked	1. Checked	0. Unchecked	0. Unchecked	0. Unchecked		0. Unchecked	0. Unchecked	0. Unchecked	0. Unchecked	2. No	0. Unchecked	0. Unchecked	0. Unchecked	0. Unchecked						1	2	1. Christianity		3. Junior High		0. Unchecked	0. Unchecked	0. Unchecked	0. Unchecked	1. Checked	0. Unchecked	0. Unchecked
33	cervical_pre_cancer_screening_form_1	1			1	33		71	1. Checked	0. Unchecked	0. Unchecked	0. Unchecked	0. Unchecked	0. Unchecked	0. Unchecked	0. Unchecked	0. Unchecked	0. Unchecked	0. Unchecked	0. Unchecked	0. Unchecked		0. Unchecked	0. Unchecked	0. Unchecked	0. Unchecked	2. No	0. Unchecked	0. Unchecked	0. Unchecked	0. Unchecked						5	2	1. Christianity		5. Tertiary		0. Unchecked	0. Unchecked	0. Unchecked	0. Unchecked	0. Unchecked	1. Checked	0. Unchecked
34	cervical_pre_cancer_screening_form_1	1			1	34		38	1. Checked	0. Unchecked	0. Unchecked	0. Unchecked	0. Unchecked	0. Unchecked	0. Unchecked	0. Unchecked	0. Unchecked	0. Unchecked	0. Unchecked	0. Unchecked	0. Unchecked		0. Unchecked	0. Unchecked	0. Unchecked	0. Unchecked	2. No	0. Unchecked	0. Unchecked	0. Unchecked	0. Unchecked						3	3	1. Christianity		5. Tertiary		0. Unchecked	0. Unchecked	1. Checked	0. Unchecked	0. Unchecked	0. Unchecked	0. Unchecked
35	cervical_pre_cancer_screening_form_1	1			1	35		27	1. Checked	0. Unchecked	0. Unchecked	0. Unchecked	0. Unchecked	0. Unchecked	0. Unchecked	0. Unchecked	0. Unchecked	0. Unchecked	0. Unchecked	0. Unchecked	0. Unchecked		0. Unchecked	0. Unchecked	0. Unchecked	0. Unchecked	2. No	0. Unchecked	0. Unchecked	0. Unchecked	0. Unchecked						0	0	1. Christianity		5. Tertiary		0. Unchecked	0. Unchecked	1. Checked	0. Unchecked	0. Unchecked	0. Unchecked	0. Unchecked
36	cervical_pre_cancer_screening_form_1	1			1	36		28	1. Checked	0. Unchecked	0. Unchecked	0. Unchecked	0. Unchecked	0. Unchecked	0. Unchecked	0. Unchecked	0. Unchecked	0. Unchecked	0. Unchecked	0. Unchecked	0. Unchecked		0. Unchecked	0. Unchecked	0. Unchecked	0. Unchecked	2. No	0. Unchecked	0. Unchecked	0. Unchecked	0. Unchecked						0	0	1. Christianity		5. Tertiary		0. Unchecked	0. Unchecked	1. Checked	0. Unchecked	0. Unchecked	0. Unchecked	0. Unchecked
37	cervical_pre_cancer_screening_form_1	1			1	37		28	1. Checked	1. Checked	0. Unchecked	0. Unchecked	0. Unchecked	0. Unchecked	0. Unchecked	0. Unchecked	0. Unchecked	0. Unchecked	0. Unchecked	0. Unchecked	0. Unchecked		0. Unchecked	0. Unchecked	0. Unchecked	0. Unchecked	2. No	0. Unchecked	0. Unchecked	0. Unchecked	0. Unchecked						2	3	1. Christianity		3. Junior High		0. Unchecked	0. Unchecked	0. Unchecked	0. Unchecked	0. Unchecked	0. Unchecked	0. Unchecked
38	cervical_pre_cancer_screening_form_1	1			1	38		25	1. Checked	0. Unchecked	1. Checked	0. Unchecked	0. Unchecked	0. Unchecked	0. Unchecked	0. Unchecked	0. Unchecked	0. Unchecked	0. Unchecked	0. Unchecked	0. Unchecked		0. Unchecked	1. Checked	0. Unchecked	0. Unchecked	2. No	0. Unchecked	0. Unchecked	0. Unchecked	0. Unchecked						0	0	1. Christianity		5. Tertiary		0. Unchecked	0. Unchecked	0. Unchecked	0. Unchecked	0. Unchecked	0. Unchecked	1. Checked
39	cervical_pre_cancer_screening_form_1	1			1	39		32	1. Checked	0. Unchecked	0. Unchecked	0. Unchecked	0. Unchecked	0. Unchecked	0. Unchecked	0. Unchecked	0. Unchecked	0. Unchecked	0. Unchecked	0. Unchecked	0. Unchecked		0. Unchecked	0. Unchecked	0. Unchecked	0. Unchecked	2. No	0. Unchecked	0. Unchecked	0. Unchecked	0. Unchecked						3	0	1. Christianity		5. Tertiary		0. Unchecked	0. Unchecked	0. Unchecked	0. Unchecked	0. Unchecked	1. Checked	0. Unchecked
40	cervical_pre_cancer_screening_form_1	1			1	40		65	1. Checked	0. Unchecked	0. Unchecked	0. Unchecked	0. Unchecked	1. Checked	0. Unchecked	0. Unchecked	0. Unchecked	0. Unchecked	0. Unchecked	0. Unchecked	0. Unchecked		0. Unchecked	0. Unchecked	0. Unchecked	0. Unchecked	2. No	0. Unchecked	0. Unchecked	0. Unchecked	0. Unchecked						2	0	1. Christianity		4. Senior High		0. Unchecked	0. Unchecked	0. Unchecked	0. Unchecked	0. Unchecked	0. Unchecked	0. Unchecked
41	cervical_pre_cancer_screening_form_1	1			1	41		32	1. Checked	0. Unchecked	0. Unchecked	0. Unchecked	0. Unchecked	0. Unchecked	0. Unchecked	0. Unchecked	0. Unchecked	0. Unchecked	0. Unchecked	0. Unchecked	0. Unchecked		0. Unchecked	0. Unchecked	0. Unchecked	0. Unchecked	2. No	0. Unchecked	0. Unchecked	0. Unchecked	0. Unchecked						3	0	1. Christianity		5. Tertiary		0. Unchecked	0. Unchecked	1. Checked	0. Unchecked	0. Unchecked	0. Unchecked	0. Unchecked
42	cervical_pre_cancer_screening_form_1	1			1	42		29	1. Checked	0. Unchecked	0. Unchecked	0. Unchecked	0. Unchecked	0. Unchecked	0. Unchecked	0. Unchecked	0. Unchecked	0. Unchecked	0. Unchecked	0. Unchecked	0. Unchecked		0. Unchecked	0. Unchecked	0. Unchecked	0. Unchecked	2. No	0. Unchecked	0. Unchecked	0. Unchecked	0. Unchecked						2	0	1. Christianity		3. Junior High		0. Unchecked	0. Unchecked	0. Unchecked	0. Unchecked	1. Checked	0. Unchecked	0. Unchecked
43	cervical_pre_cancer_screening_form_1	1			1	43		25	1. Checked	0. Unchecked	0. Unchecked	0. Unchecked	0. Unchecked	0. Unchecked	0. Unchecked	1. Checked	0. Unchecked	0. Unchecked	0. Unchecked	0. Unchecked	1. Checked	FAMILY PLANINING	0. Unchecked	0. Unchecked	0. Unchecked	0. Unchecked	2. No	0. Unchecked	0. Unchecked	0. Unchecked	0. Unchecked						2	0	1. Christianity		4. Senior High		0. Unchecked	0. Unchecked	0. Unchecked	0. Unchecked	0. Unchecked	0. Unchecked	0. Unchecked
44	cervical_pre_cancer_screening_form_1	1			1	44		27	1. Checked	0. Unchecked	0. Unchecked	0. Unchecked	0. Unchecked	0. Unchecked	0. Unchecked	0. Unchecked	0. Unchecked	0. Unchecked	0. Unchecked	0. Unchecked	0. Unchecked		0. Unchecked	0. Unchecked	0. Unchecked	0. Unchecked	2. No	0. Unchecked	0. Unchecked	0. Unchecked	0. Unchecked						3	0	2. Islamic		5. Tertiary		0. Unchecked	0. Unchecked	1. Checked	0. Unchecked	0. Unchecked	0. Unchecked	0. Unchecked
45	cervical_pre_cancer_screening_form_1	1			1	45		41	1. Checked	0. Unchecked	0. Unchecked	0. Unchecked	0. Unchecked	0. Unchecked	0. Unchecked	0. Unchecked	0. Unchecked	0. Unchecked	0. Unchecked	0. Unchecked	0. Unchecked		0. Unchecked	0. Unchecked	0. Unchecked	0. Unchecked	2. No	0. Unchecked	0. Unchecked	0. Unchecked	0. Unchecked						5	2	2. Islamic		5. Tertiary		0. Unchecked	0. Unchecked	0. Unchecked	0. Unchecked	1. Checked	0. Unchecked	0. Unchecked
46	cervical_pre_cancer_screening_form_1	1			1	46		84	1. Checked	0. Unchecked	0. Unchecked	0. Unchecked	0. Unchecked	0. Unchecked	0. Unchecked	0. Unchecked	0. Unchecked	0. Unchecked	0. Unchecked	0. Unchecked	0. Unchecked		0. Unchecked	0. Unchecked	0. Unchecked	0. Unchecked	2. No	0. Unchecked	0. Unchecked	0. Unchecked	0. Unchecked						10	1	1. Christianity		2. Primary		0. Unchecked	0. Unchecked	0. Unchecked	0. Unchecked	1. Checked	0. Unchecked	0. Unchecked
47	cervical_pre_cancer_screening_form_1	1			1	47		31	1. Checked	0. Unchecked	0. Unchecked	0. Unchecked	0. Unchecked	0. Unchecked	0. Unchecked	0. Unchecked	0. Unchecked	0. Unchecked	0. Unchecked	0. Unchecked	0. Unchecked		0. Unchecked	1. Checked	0. Unchecked	0. Unchecked	2. No	0. Unchecked	0. Unchecked	0. Unchecked	0. Unchecked						1	0	2. Islamic		5. Tertiary		0. Unchecked	0. Unchecked	1. Checked	0. Unchecked	0. Unchecked	0. Unchecked	0. Unchecked
48	cervical_pre_cancer_screening_form_1	1			1	48		38	0. Unchecked	0. Unchecked	0. Unchecked	0. Unchecked	0. Unchecked	0. Unchecked	0. Unchecked	0. Unchecked	0. Unchecked	0. Unchecked	0. Unchecked	1. Checked	0. Unchecked		0. Unchecked	0. Unchecked	0. Unchecked	0. Unchecked	2. No	0. Unchecked	0. Unchecked	0. Unchecked	0. Unchecked						0	0	1. Christianity		5. Tertiary		0. Unchecked	0. Unchecked	0. Unchecked	0. Unchecked	0. Unchecked	0. Unchecked	0. Unchecked
49	cervical_pre_cancer_screening_form_1	1			1	49		36	1. Checked	0. Unchecked	0. Unchecked	0. Unchecked	0. Unchecked	0. Unchecked	0. Unchecked	0. Unchecked	0. Unchecked	0. Unchecked	0. Unchecked	0. Unchecked	0. Unchecked		0. Unchecked	0. Unchecked	0. Unchecked	0. Unchecked	2. No	0. Unchecked	0. Unchecked	0. Unchecked	0. Unchecked						4	0	2. Islamic		5. Tertiary		0. Unchecked	0. Unchecked	1. Checked	0. Unchecked	0. Unchecked	0. Unchecked	0. Unchecked
50	cervical_pre_cancer_screening_form_1	1			1	50		46	1. Checked	0. Unchecked	0. Unchecked	0. Unchecked	0. Unchecked	0. Unchecked	0. Unchecked	0. Unchecked	0. Unchecked	0. Unchecked	0. Unchecked	0. Unchecked	0. Unchecked		0. Unchecked	0. Unchecked	0. Unchecked	0. Unchecked	2. No	0. Unchecked	0. Unchecked	0. Unchecked	0. Unchecked						3	0	1. Christianity		5. Tertiary		0. Unchecked	0. Unchecked	0. Unchecked	0. Unchecked	0. Unchecked	1. Checked	0. Unchecked
51	cervical_pre_cancer_screening_form_1	1			1	51		45	1. Checked	0. Unchecked	0. Unchecked	0. Unchecked	0. Unchecked	0. Unchecked	0. Unchecked	1. Checked	0. Unchecked	0. Unchecked	0. Unchecked	0. Unchecked	0. Unchecked		0. Unchecked	0. Unchecked	0. Unchecked	0. Unchecked	2. No	0. Unchecked	0. Unchecked	0. Unchecked	0. Unchecked						4	1	2. Islamic		5. Tertiary		0. Unchecked	0. Unchecked	1. Checked	0. Unchecked	0. Unchecked	0. Unchecked	0. Unchecked
52	cervical_pre_cancer_screening_form_1	1			1	52		38	1. Checked	0. Unchecked	0. Unchecked	0. Unchecked	0. Unchecked	0. Unchecked	0. Unchecked	0. Unchecked	0. Unchecked	0. Unchecked	0. Unchecked	0. Unchecked	0. Unchecked		0. Unchecked	0. Unchecked	0. Unchecked	0. Unchecked	2. No	0. Unchecked	0. Unchecked	0. Unchecked	0. Unchecked						1	0	1. Christianity		5. Tertiary		0. Unchecked	0. Unchecked	1. Checked	0. Unchecked	0. Unchecked	0. Unchecked	0. Unchecked
53	cervical_pre_cancer_screening_form_1	1			1	53		44	1. Checked	0. Unchecked	0. Unchecked	0. Unchecked	0. Unchecked	0. Unchecked	0. Unchecked	0. Unchecked	0. Unchecked	0. Unchecked	0. Unchecked	0. Unchecked	0. Unchecked		0. Unchecked	0. Unchecked	0. Unchecked	0. Unchecked	2. No	0. Unchecked	0. Unchecked	0. Unchecked	0. Unchecked						4	3	1. Christianity		5. Tertiary		0. Unchecked	0. Unchecked	1. Checked	0. Unchecked	0. Unchecked	0. Unchecked	0. Unchecked
54	cervical_pre_cancer_screening_form_1	1			1	54		29	1. Checked	0. Unchecked	0. Unchecked	0. Unchecked	0. Unchecked	0. Unchecked	0. Unchecked	0. Unchecked	0. Unchecked	0. Unchecked	0. Unchecked	0. Unchecked	0. Unchecked		0. Unchecked	0. Unchecked	0. Unchecked	0. Unchecked	2. No	0. Unchecked	0. Unchecked	0. Unchecked	0. Unchecked						0	0	1. Christianity		4. Senior High		0. Unchecked	0. Unchecked	0. Unchecked	0. Unchecked	0. Unchecked	0. Unchecked	0. Unchecked
55	cervical_pre_cancer_screening_form_1	1			1	55		68	1. Checked	0. Unchecked	0. Unchecked	0. Unchecked	0. Unchecked	0. Unchecked	0. Unchecked	0. Unchecked	0. Unchecked	0. Unchecked	0. Unchecked	0. Unchecked	0. Unchecked		0. Unchecked	0. Unchecked	0. Unchecked	0. Unchecked	2. No	0. Unchecked	0. Unchecked	0. Unchecked	0. Unchecked						3	0	1. Christianity		5. Tertiary		0. Unchecked	0. Unchecked	0. Unchecked	0. Unchecked	0. Unchecked	0. Unchecked	0. Unchecked
56	cervical_pre_cancer_screening_form_1	1			1	56		33	1. Checked	0. Unchecked	0. Unchecked	0. Unchecked	0. Unchecked	0. Unchecked	0. Unchecked	0. Unchecked	0. Unchecked	0. Unchecked	0. Unchecked	0. Unchecked	0. Unchecked		0. Unchecked	0. Unchecked	0. Unchecked	0. Unchecked	2. No	0. Unchecked	0. Unchecked	0. Unchecked	0. Unchecked						2	0	1. Christianity		5. Tertiary		0. Unchecked	0. Unchecked	1. Checked	0. Unchecked	0. Unchecked	0. Unchecked	0. Unchecked
57	cervical_pre_cancer_screening_form_1	1			1	57		42	1. Checked	0. Unchecked	0. Unchecked	0. Unchecked	0. Unchecked	0. Unchecked	0. Unchecked	0. Unchecked	0. Unchecked	0. Unchecked	0. Unchecked	0. Unchecked	0. Unchecked		0. Unchecked	0. Unchecked	0. Unchecked	0. Unchecked	2. No	0. Unchecked	0. Unchecked	0. Unchecked	0. Unchecked						3	1	1. Christianity		5. Tertiary		0. Unchecked	0. Unchecked	1. Checked	0. Unchecked	0. Unchecked	0. Unchecked	0. Unchecked
58	cervical_pre_cancer_screening_form_1	1			1	58		36	1. Checked	0. Unchecked	0. Unchecked	0. Unchecked	0. Unchecked	0. Unchecked	0. Unchecked	0. Unchecked	0. Unchecked	0. Unchecked	0. Unchecked	0. Unchecked	0. Unchecked		0. Unchecked	0. Unchecked	0. Unchecked	0. Unchecked	2. No	0. Unchecked	0. Unchecked	0. Unchecked	0. Unchecked						2	2	2. Islamic		5. Tertiary		0. Unchecked	0. Unchecked	1. Checked	0. Unchecked	0. Unchecked	0. Unchecked	0. Unchecked
59	cervical_pre_cancer_screening_form_1	1			1	59		48	1. Checked	0. Unchecked	0. Unchecked	0. Unchecked	0. Unchecked	0. Unchecked	0. Unchecked	1. Checked	0. Unchecked	0. Unchecked	0. Unchecked	0. Unchecked	0. Unchecked		0. Unchecked	0. Unchecked	0. Unchecked	0. Unchecked	2. No	0. Unchecked	0. Unchecked	0. Unchecked	0. Unchecked						2	2	2. Islamic		4. Senior High		0. Unchecked	0. Unchecked	0. Unchecked	0. Unchecked	1. Checked	0. Unchecked	0. Unchecked
60	cervical_pre_cancer_screening_form_1	1			1	60		44	1. Checked	0. Unchecked	0. Unchecked	0. Unchecked	0. Unchecked	0. Unchecked	0. Unchecked	0. Unchecked	0. Unchecked	0. Unchecked	0. Unchecked	0. Unchecked	0. Unchecked		0. Unchecked	0. Unchecked	0. Unchecked	0. Unchecked	2. No	0. Unchecked	0. Unchecked	0. Unchecked	0. Unchecked						4	0	1. Christianity		5. Tertiary		0. Unchecked	0. Unchecked	0. Unchecked	1. Checked	0. Unchecked	0. Unchecked	0. Unchecked
61	cervical_pre_cancer_screening_form_1	1			1	61		51	1. Checked	0. Unchecked	0. Unchecked	0. Unchecked	0. Unchecked	0. Unchecked	0. Unchecked	0. Unchecked	0. Unchecked	0. Unchecked	0. Unchecked	0. Unchecked	0. Unchecked		0. Unchecked	0. Unchecked	0. Unchecked	0. Unchecked	2. No	0. Unchecked	0. Unchecked	0. Unchecked	0. Unchecked						2	0	2. Islamic		5. Tertiary		0. Unchecked	0. Unchecked	1. Checked	0. Unchecked	0. Unchecked	0. Unchecked	0. Unchecked
62	cervical_pre_cancer_screening_form_1	1			1	62		54	1. Checked	0. Unchecked	0. Unchecked	0. Unchecked	0. Unchecked	0. Unchecked	0. Unchecked	0. Unchecked	0. Unchecked	0. Unchecked	0. Unchecked	0. Unchecked	0. Unchecked		0. Unchecked	0. Unchecked	0. Unchecked	0. Unchecked	2. No	0. Unchecked	0. Unchecked	0. Unchecked	0. Unchecked						1	0	1. Christianity		5. Tertiary		0. Unchecked	0. Unchecked	1. Checked	0. Unchecked	0. Unchecked	0. Unchecked	0. Unchecked
63	cervical_pre_cancer_screening_form_1	1			1	63		56	0. Unchecked	0. Unchecked	0. Unchecked	0. Unchecked	0. Unchecked	0. Unchecked	0. Unchecked	0. Unchecked	0. Unchecked	0. Unchecked	0. Unchecked	0. Unchecked	0. Unchecked		0. Unchecked	0. Unchecked	0. Unchecked	0. Unchecked	2. No	0. Unchecked	0. Unchecked	0. Unchecked	0. Unchecked						3	1	1. Christianity		5. Tertiary		0. Unchecked	0. Unchecked	1. Checked	0. Unchecked	0. Unchecked	0. Unchecked	0. Unchecked
64	cervical_pre_cancer_screening_form_1	1			1	64		32	1. Checked	0. Unchecked	0. Unchecked	0. Unchecked	0. Unchecked	0. Unchecked	0. Unchecked	0. Unchecked	0. Unchecked	0. Unchecked	0. Unchecked	0. Unchecked	0. Unchecked		0. Unchecked	0. Unchecked	0. Unchecked	0. Unchecked	2. No	0. Unchecked	0. Unchecked	0. Unchecked	0. Unchecked						6	0	1. Christianity		3. Junior High		0. Unchecked	0. Unchecked	0. Unchecked	0. Unchecked	0. Unchecked	0. Unchecked	0. Unchecked
65	cervical_pre_cancer_screening_form_1	1			1	65		25	1. Checked	0. Unchecked	0. Unchecked	0. Unchecked	0. Unchecked	0. Unchecked	0. Unchecked	0. Unchecked	0. Unchecked	0. Unchecked	0. Unchecked	0. Unchecked	0. Unchecked		0. Unchecked	0. Unchecked	0. Unchecked	0. Unchecked	2. No	0. Unchecked	0. Unchecked	0. Unchecked	0. Unchecked						2	0	1. Christianity		2. Primary		0. Unchecked	0. Unchecked	0. Unchecked	0. Unchecked	1. Checked	0. Unchecked	0. Unchecked
66	cervical_pre_cancer_screening_form_1	1			1	66		28	1. Checked	0. Unchecked	0. Unchecked	0. Unchecked	0. Unchecked	0. Unchecked	0. Unchecked	0. Unchecked	0. Unchecked	0. Unchecked	0. Unchecked	0. Unchecked	0. Unchecked		0. Unchecked	0. Unchecked	0. Unchecked	0. Unchecked	2. No	0. Unchecked	0. Unchecked	0. Unchecked	0. Unchecked						1	0	1. Christianity		3. Junior High		0. Unchecked	0. Unchecked	0. Unchecked	0. Unchecked	1. Checked	0. Unchecked	0. Unchecked
67	cervical_pre_cancer_screening_form_1	1			1	67		53	1. Checked	0. Unchecked	0. Unchecked	0. Unchecked	0. Unchecked	0. Unchecked	0. Unchecked	0. Unchecked	0. Unchecked	0. Unchecked	0. Unchecked	0. Unchecked	0. Unchecked		0. Unchecked	0. Unchecked	0. Unchecked	0. Unchecked	2. No	0. Unchecked	0. Unchecked	0. Unchecked	0. Unchecked						2	0	1. Christianity		3. Junior High		0. Unchecked	0. Unchecked	0. Unchecked	0. Unchecked	0. Unchecked	0. Unchecked	0. Unchecked
68	cervical_pre_cancer_screening_form_1	1			1	68		45	1. Checked	0. Unchecked	0. Unchecked	0. Unchecked	0. Unchecked	0. Unchecked	0. Unchecked	0. Unchecked	0. Unchecked	0. Unchecked	0. Unchecked	0. Unchecked	0. Unchecked		0. Unchecked	0. Unchecked	0. Unchecked	0. Unchecked	2. No	0. Unchecked	0. Unchecked	0. Unchecked	0. Unchecked						1	0	1. Christianity		5. Tertiary		0. Unchecked	0. Unchecked	0. Unchecked	0. Unchecked	0. Unchecked	1. Checked	0. Unchecked
69	cervical_pre_cancer_screening_form_1	1			1	69		70	1. Checked	0. Unchecked	0. Unchecked	0. Unchecked	0. Unchecked	0. Unchecked	0. Unchecked	0. Unchecked	0. Unchecked	0. Unchecked	0. Unchecked	0. Unchecked	0. Unchecked		0. Unchecked	0. Unchecked	0. Unchecked	0. Unchecked	2. No	0. Unchecked	0. Unchecked	0. Unchecked	0. Unchecked						2	0	1. Christianity		5. Tertiary		0. Unchecked	0. Unchecked	0. Unchecked	0. Unchecked	0. Unchecked	0. Unchecked	0. Unchecked
70	cervical_pre_cancer_screening_form_1	1			1	70		48	1. Checked	1. Checked	0. Unchecked	0. Unchecked	0. Unchecked	0. Unchecked	0. Unchecked	0. Unchecked	0. Unchecked	0. Unchecked	0. Unchecked	0. Unchecked	0. Unchecked		0. Unchecked	0. Unchecked	0. Unchecked	0. Unchecked	2. No	0. Unchecked	0. Unchecked	0. Unchecked	0. Unchecked						0	0	1. Christianity		4. Senior High		0. Unchecked	0. Unchecked	0. Unchecked	0. Unchecked	1. Checked	0. Unchecked	0. Unchecked
71	cervical_pre_cancer_screening_form_1	1			1	71		54	1. Checked	0. Unchecked	0. Unchecked	0. Unchecked	0. Unchecked	0. Unchecked	0. Unchecked	0. Unchecked	0. Unchecked	0. Unchecked	0. Unchecked	0. Unchecked	0. Unchecked		0. Unchecked	0. Unchecked	0. Unchecked	0. Unchecked	2. No	0. Unchecked	0. Unchecked	0. Unchecked	0. Unchecked						2	0	1. Christianity		3. Junior High		0. Unchecked	0. Unchecked	0. Unchecked	0. Unchecked	1. Checked	0. Unchecked	0. Unchecked
72	cervical_pre_cancer_screening_form_1	1			1	72		48	1. Checked	0. Unchecked	0. Unchecked	0. Unchecked	0. Unchecked	0. Unchecked	0. Unchecked	0. Unchecked	0. Unchecked	0. Unchecked	0. Unchecked	0. Unchecked	0. Unchecked		0. Unchecked	0. Unchecked	0. Unchecked	0. Unchecked	2. No	0. Unchecked	0. Unchecked	0. Unchecked	0. Unchecked						2	0	1. Christianity		3. Junior High		0. Unchecked	0. Unchecked	0. Unchecked	0. Unchecked	1. Checked	0. Unchecked	0. Unchecked
73	cervical_pre_cancer_screening_form_1	1			1	73		46	1. Checked	0. Unchecked	0. Unchecked	0. Unchecked	0. Unchecked	0. Unchecked	0. Unchecked	0. Unchecked	0. Unchecked	0. Unchecked	0. Unchecked	0. Unchecked	0. Unchecked		0. Unchecked	0. Unchecked	0. Unchecked	0. Unchecked	2. No	0. Unchecked	0. Unchecked	0. Unchecked	0. Unchecked						3	0	1. Christianity		5. Tertiary		0. Unchecked	0. Unchecked	1. Checked	0. Unchecked	0. Unchecked	0. Unchecked	0. Unchecked
74	cervical_pre_cancer_screening_form_1	1			1	74		37	1. Checked	0. Unchecked	0. Unchecked	0. Unchecked	0. Unchecked	0. Unchecked	0. Unchecked	0. Unchecked	0. Unchecked	0. Unchecked	0. Unchecked	0. Unchecked	0. Unchecked		0. Unchecked	0. Unchecked	0. Unchecked	0. Unchecked	2. No	0. Unchecked	0. Unchecked	0. Unchecked	0. Unchecked						2	0	2. Islamic		4. Senior High		0. Unchecked	0. Unchecked	0. Unchecked	0. Unchecked	1. Checked	0. Unchecked	0. Unchecked
75	cervical_pre_cancer_screening_form_1	1			1	75		27	1. Checked	0. Unchecked	0. Unchecked	0. Unchecked	0. Unchecked	0. Unchecked	0. Unchecked	0. Unchecked	0. Unchecked	0. Unchecked	0. Unchecked	0. Unchecked	0. Unchecked		0. Unchecked	0. Unchecked	0. Unchecked	0. Unchecked	2. No	0. Unchecked	0. Unchecked	0. Unchecked	0. Unchecked						1	0	1. Christianity		3. Junior High		0. Unchecked	0. Unchecked	0. Unchecked	0. Unchecked	1. Checked	0. Unchecked	0. Unchecked
76	cervical_pre_cancer_screening_form_1	1			1	76		53	1. Checked	0. Unchecked	0. Unchecked	0. Unchecked	0. Unchecked	0. Unchecked	0. Unchecked	0. Unchecked	0. Unchecked	0. Unchecked	0. Unchecked	0. Unchecked	0. Unchecked		0. Unchecked	0. Unchecked	0. Unchecked	0. Unchecked	2. No	0. Unchecked	0. Unchecked	0. Unchecked	0. Unchecked						5	0	1. Christianity		3. Junior High		0. Unchecked	0. Unchecked	0. Unchecked	0. Unchecked	1. Checked	0. Unchecked	0. Unchecked
77	cervical_pre_cancer_screening_form_1	1			1	77		42	1. Checked	0. Unchecked	0. Unchecked	0. Unchecked	0. Unchecked	0. Unchecked	0. Unchecked	0. Unchecked	0. Unchecked	0. Unchecked	0. Unchecked	0. Unchecked	0. Unchecked		0. Unchecked	0. Unchecked	0. Unchecked	0. Unchecked	2. No	0. Unchecked	0. Unchecked	0. Unchecked	0. Unchecked						3	0	1. Christianity		5. Tertiary		0. Unchecked	0. Unchecked	1. Checked	0. Unchecked	0. Unchecked	0. Unchecked	0. Unchecked
78	cervical_pre_cancer_screening_form_1	1			1	78		30	1. Checked	0. Unchecked	1. Checked	0. Unchecked	0. Unchecked	0. Unchecked	0. Unchecked	0. Unchecked	0. Unchecked	0. Unchecked	0. Unchecked	0. Unchecked	0. Unchecked		0. Unchecked	1. Checked	0. Unchecked	0. Unchecked	2. No	0. Unchecked	0. Unchecked	0. Unchecked	0. Unchecked						3	0	1. Christianity		3. Junior High		0. Unchecked	0. Unchecked	0. Unchecked	0. Unchecked	0. Unchecked	0. Unchecked	0. Unchecked
79	cervical_pre_cancer_screening_form_1	1			1	79		31	1. Checked	0. Unchecked	0. Unchecked	0. Unchecked	0. Unchecked	0. Unchecked	0. Unchecked	0. Unchecked	0. Unchecked	0. Unchecked	0. Unchecked	0. Unchecked	0. Unchecked		0. Unchecked	0. Unchecked	0. Unchecked	0. Unchecked	2. No	0. Unchecked	0. Unchecked	0. Unchecked	0. Unchecked						0	0	1. Christianity		5. Tertiary		0. Unchecked	0. Unchecked	1. Checked	0. Unchecked	0. Unchecked	0. Unchecked	0. Unchecked
80	cervical_pre_cancer_screening_form_1	1			1	80		30	1. Checked	0. Unchecked	0. Unchecked	0. Unchecked	0. Unchecked	0. Unchecked	0. Unchecked	0. Unchecked	0. Unchecked	0. Unchecked	0. Unchecked	0. Unchecked	0. Unchecked		0. Unchecked	0. Unchecked	0. Unchecked	0. Unchecked	2. No	0. Unchecked	0. Unchecked	0. Unchecked	0. Unchecked						1	1	1. Christianity		4. Senior High		0. Unchecked	0. Unchecked	0. Unchecked	0. Unchecked	1. Checked	0. Unchecked	0. Unchecked
81	cervical_pre_cancer_screening_form_1	1			1	81		36	1. Checked	0. Unchecked	0. Unchecked	0. Unchecked	0. Unchecked	0. Unchecked	0. Unchecked	0. Unchecked	0. Unchecked	0. Unchecked	0. Unchecked	0. Unchecked	0. Unchecked		0. Unchecked	0. Unchecked	0. Unchecked	0. Unchecked	2. No	0. Unchecked	0. Unchecked	0. Unchecked	0. Unchecked						0	0	1. Christianity		5. Tertiary		0. Unchecked	0. Unchecked	0. Unchecked	0. Unchecked	0. Unchecked	1. Checked	0. Unchecked
82	cervical_pre_cancer_screening_form_1	1			1	82		39	1. Checked	0. Unchecked	0. Unchecked	0. Unchecked	0. Unchecked	0. Unchecked	0. Unchecked	0. Unchecked	0. Unchecked	0. Unchecked	0. Unchecked	0. Unchecked	0. Unchecked		0. Unchecked	0. Unchecked	0. Unchecked	0. Unchecked	2. No	0. Unchecked	0. Unchecked	0. Unchecked	0. Unchecked						3	0	1. Christianity		4. Senior High		0. Unchecked	0. Unchecked	1. Checked	0. Unchecked	0. Unchecked	0. Unchecked	0. Unchecked
83	cervical_pre_cancer_screening_form_1	1			1	83		41	1. Checked	0. Unchecked	0. Unchecked	0. Unchecked	0. Unchecked	0. Unchecked	0. Unchecked	0. Unchecked	0. Unchecked	0. Unchecked	0. Unchecked	0. Unchecked	0. Unchecked		0. Unchecked	0. Unchecked	0. Unchecked	0. Unchecked	2. No	0. Unchecked	0. Unchecked	0. Unchecked	0. Unchecked						3	1	1. Christianity		3. Junior High		0. Unchecked	0. Unchecked	1. Checked	0. Unchecked	0. Unchecked	0. Unchecked	0. Unchecked
84	cervical_pre_cancer_screening_form_1	1			1	84		38	1. Checked	0. Unchecked	0. Unchecked	0. Unchecked	0. Unchecked	0. Unchecked	0. Unchecked	0. Unchecked	0. Unchecked	0. Unchecked	0. Unchecked	0. Unchecked	0. Unchecked		0. Unchecked	0. Unchecked	0. Unchecked	0. Unchecked	2. No	0. Unchecked	0. Unchecked	0. Unchecked	0. Unchecked						2	0	1. Christianity		5. Tertiary		0. Unchecked	0. Unchecked	1. Checked	0. Unchecked	0. Unchecked	0. Unchecked	0. Unchecked
85	cervical_pre_cancer_screening_form_1	1			1	85		26	1. Checked	0. Unchecked	0. Unchecked	0. Unchecked	0. Unchecked	0. Unchecked	0. Unchecked	0. Unchecked	0. Unchecked	0. Unchecked	0. Unchecked	0. Unchecked	0. Unchecked		0. Unchecked	0. Unchecked	0. Unchecked	0. Unchecked	2. No	0. Unchecked	0. Unchecked	0. Unchecked	0. Unchecked						0	0	1. Christianity		5. Tertiary		0. Unchecked	0. Unchecked	1. Checked	0. Unchecked	0. Unchecked	0. Unchecked	0. Unchecked
86	cervical_pre_cancer_screening_form_1	1			1	86		40	1. Checked	0. Unchecked	0. Unchecked	0. Unchecked	0. Unchecked	0. Unchecked	0. Unchecked	0. Unchecked	0. Unchecked	0. Unchecked	0. Unchecked	0. Unchecked	0. Unchecked		0. Unchecked	0. Unchecked	0. Unchecked	0. Unchecked	2. No	0. Unchecked	0. Unchecked	0. Unchecked	0. Unchecked						6	0	1. Christianity		5. Tertiary		0. Unchecked	0. Unchecked	0. Unchecked	0. Unchecked	0. Unchecked	1. Checked	0. Unchecked
87	cervical_pre_cancer_screening_form_1	1			1	87		45	1. Checked	0. Unchecked	0. Unchecked	0. Unchecked	0. Unchecked	0. Unchecked	0. Unchecked	0. Unchecked	0. Unchecked	0. Unchecked	0. Unchecked	0. Unchecked	0. Unchecked		0. Unchecked	0. Unchecked	0. Unchecked	0. Unchecked	2. No	0. Unchecked	0. Unchecked	0. Unchecked	0. Unchecked						3	0	1. Christianity		5. Tertiary		0. Unchecked	0. Unchecked	0. Unchecked	0. Unchecked	0. Unchecked	1. Checked	0. Unchecked
88	cervical_pre_cancer_screening_form_1	1			1	88		33	1. Checked	0. Unchecked	0. Unchecked	0. Unchecked	0. Unchecked	0. Unchecked	0. Unchecked	0. Unchecked	0. Unchecked	0. Unchecked	0. Unchecked	0. Unchecked	0. Unchecked		0. Unchecked	0. Unchecked	0. Unchecked	0. Unchecked	2. No	0. Unchecked	0. Unchecked	0. Unchecked	0. Unchecked						0	0	1. Christianity		5. Tertiary		0. Unchecked	0. Unchecked	1. Checked	0. Unchecked	0. Unchecked	0. Unchecked	0. Unchecked
89	cervical_pre_cancer_screening_form_1	1			1	89		38	1. Checked	0. Unchecked	0. Unchecked	0. Unchecked	0. Unchecked	0. Unchecked	0. Unchecked	0. Unchecked	1. Checked	0. Unchecked	0. Unchecked	1. Checked	0. Unchecked		0. Unchecked	0. Unchecked	0. Unchecked	0. Unchecked	2. No	0. Unchecked	0. Unchecked	0. Unchecked	0. Unchecked						1	4	1. Christianity		5. Tertiary		0. Unchecked	0. Unchecked	0. Unchecked	0. Unchecked	0. Unchecked	1. Checked	0. Unchecked
90	cervical_pre_cancer_screening_form_1	1			1	90		57	1. Checked	0. Unchecked	0. Unchecked	0. Unchecked	0. Unchecked	0. Unchecked	0. Unchecked	0. Unchecked	0. Unchecked	0. Unchecked	0. Unchecked	0. Unchecked	0. Unchecked		0. Unchecked	0. Unchecked	0. Unchecked	0. Unchecked	2. No	0. Unchecked	0. Unchecked	0. Unchecked	0. Unchecked						2	0	1. Christianity		2. Primary		0. Unchecked	1. Checked	0. Unchecked	0. Unchecked	0. Unchecked	0. Unchecked	0. Unchecked
91	cervical_pre_cancer_screening_form_1	1			1	91		43	1. Checked	1. Checked	0. Unchecked	0. Unchecked	0. Unchecked	0. Unchecked	0. Unchecked	0. Unchecked	0. Unchecked	0. Unchecked	0. Unchecked	1. Checked	0. Unchecked		0. Unchecked	0. Unchecked	0. Unchecked	0. Unchecked	2. No	0. Unchecked	0. Unchecked	0. Unchecked	0. Unchecked						4	0	1. Christianity		5. Tertiary		0. Unchecked	0. Unchecked	0. Unchecked	0. Unchecked	0. Unchecked	1. Checked	0. Unchecked
92	cervical_pre_cancer_screening_form_1	1			1	92		39	1. Checked	0. Unchecked	0. Unchecked	0. Unchecked	0. Unchecked	0. Unchecked	0. Unchecked	0. Unchecked	0. Unchecked	0. Unchecked	0. Unchecked	0. Unchecked	0. Unchecked		0. Unchecked	0. Unchecked	0. Unchecked	0. Unchecked	2. No	0. Unchecked	0. Unchecked	0. Unchecked	0. Unchecked						4	0	1. Christianity		5. Tertiary		0. Unchecked	0. Unchecked	0. Unchecked	0. Unchecked	0. Unchecked	1. Checked	0. Unchecked
93	cervical_pre_cancer_screening_form_1	1			1	93		36	1. Checked	0. Unchecked	0. Unchecked	0. Unchecked	0. Unchecked	0. Unchecked	0. Unchecked	0. Unchecked	0. Unchecked	0. Unchecked	0. Unchecked	0. Unchecked	0. Unchecked		0. Unchecked	0. Unchecked	0. Unchecked	0. Unchecked	2. No	0. Unchecked	0. Unchecked	0. Unchecked	0. Unchecked						0	3	1. Christianity		5. Tertiary		0. Unchecked	0. Unchecked	0. Unchecked	0. Unchecked	0. Unchecked	1. Checked	0. Unchecked
94	cervical_pre_cancer_screening_form_1	1			1	94		30	1. Checked	0. Unchecked	1. Checked	0. Unchecked	0. Unchecked	0. Unchecked	0. Unchecked	1. Checked	1. Checked	0. Unchecked	0. Unchecked	0. Unchecked	0. Unchecked		0. Unchecked	0. Unchecked	0. Unchecked	0. Unchecked	2. No	0. Unchecked	0. Unchecked	0. Unchecked	0. Unchecked						0	0	1. Christianity		5. Tertiary		0. Unchecked	0. Unchecked	1. Checked	0. Unchecked	0. Unchecked	0. Unchecked	0. Unchecked
95	cervical_pre_cancer_screening_form_1	1			1	95		29	1. Checked	0. Unchecked	0. Unchecked	0. Unchecked	0. Unchecked	0. Unchecked	0. Unchecked	0. Unchecked	0. Unchecked	0. Unchecked	0. Unchecked	0. Unchecked	0. Unchecked		0. Unchecked	0. Unchecked	0. Unchecked	0. Unchecked	2. No	0. Unchecked	0. Unchecked	0. Unchecked	0. Unchecked						1	0	1. Christianity		5. Tertiary		0. Unchecked	0. Unchecked	1. Checked	0. Unchecked	0. Unchecked	0. Unchecked	0. Unchecked
96	cervical_pre_cancer_screening_form_1	1			1	96		30	1. Checked	0. Unchecked	0. Unchecked	0. Unchecked	0. Unchecked	0. Unchecked	0. Unchecked	0. Unchecked	0. Unchecked	0. Unchecked	0. Unchecked	0. Unchecked	0. Unchecked		0. Unchecked	0. Unchecked	0. Unchecked	0. Unchecked	2. No	0. Unchecked	0. Unchecked	0. Unchecked	0. Unchecked						0	0	1. Christianity		5. Tertiary		0. Unchecked	0. Unchecked	1. Checked	0. Unchecked	0. Unchecked	0. Unchecked	0. Unchecked
97	cervical_pre_cancer_screening_form_1	1			1	97		34	1. Checked	0. Unchecked	0. Unchecked	0. Unchecked	0. Unchecked	0. Unchecked	0. Unchecked	1. Checked	0. Unchecked	0. Unchecked	0. Unchecked	0. Unchecked	0. Unchecked		0. Unchecked	1. Checked	0. Unchecked	0. Unchecked	2. No	0. Unchecked	0. Unchecked	0. Unchecked	0. Unchecked						0	0	1. Christianity		5. Tertiary		0. Unchecked	0. Unchecked	0. Unchecked	0. Unchecked	0. Unchecked	0. Unchecked	0. Unchecked
98	cervical_pre_cancer_screening_form_1	1			1	98		37	1. Checked	0. Unchecked	0. Unchecked	0. Unchecked	0. Unchecked	0. Unchecked	0. Unchecked	0. Unchecked	0. Unchecked	0. Unchecked	0. Unchecked	0. Unchecked	0. Unchecked		0. Unchecked	0. Unchecked	0. Unchecked	0. Unchecked	2. No	0. Unchecked	0. Unchecked	0. Unchecked	0. Unchecked						0	0	1. Christianity		5. Tertiary		0. Unchecked	0. Unchecked	0. Unchecked	0. Unchecked	0. Unchecked	1. Checked	0. Unchecked
99	cervical_pre_cancer_screening_form_1	1			1	99		41	1. Checked	0. Unchecked	0. Unchecked	0. Unchecked	0. Unchecked	0. Unchecked	0. Unchecked	0. Unchecked	0. Unchecked	0. Unchecked	0. Unchecked	0. Unchecked	0. Unchecked		0. Unchecked	0. Unchecked	0. Unchecked	0. Unchecked	2. No	0. Unchecked	0. Unchecked	0. Unchecked	0. Unchecked						3	0	1. Christianity		5. Tertiary		0. Unchecked	0. Unchecked	0. Unchecked	0. Unchecked	0. Unchecked	1. Checked	0. Unchecked
100	cervical_pre_cancer_screening_form_1	1			1	100		30	1. Checked	0. Unchecked	0. Unchecked	0. Unchecked	0. Unchecked	0. Unchecked	0. Unchecked	0. Unchecked	0. Unchecked	0. Unchecked	0. Unchecked	0. Unchecked	0. Unchecked		0. Unchecked	0. Unchecked	0. Unchecked	0. Unchecked	2. No	0. Unchecked	0. Unchecked	0. Unchecked	0. Unchecked						0	0	1. Christianity		5. Tertiary		0. Unchecked	0. Unchecked	0. Unchecked	0. Unchecked	0. Unchecked	0. Unchecked	0. Unchecked
101	cervical_pre_cancer_screening_form_1	1			1	101		38	1. Checked	0. Unchecked	0. Unchecked	0. Unchecked	0. Unchecked	0. Unchecked	0. Unchecked	0. Unchecked	0. Unchecked	0. Unchecked	0. Unchecked	0. Unchecked	0. Unchecked		0. Unchecked	0. Unchecked	0. Unchecked	0. Unchecked	2. No	0. Unchecked	0. Unchecked	0. Unchecked	0. Unchecked						4	0	1. Christianity		5. Tertiary		0. Unchecked	0. Unchecked	1. Checked	0. Unchecked	0. Unchecked	0. Unchecked	0. Unchecked
102	cervical_pre_cancer_screening_form_1	1			1	102		25	1. Checked	0. Unchecked	0. Unchecked	0. Unchecked	0. Unchecked	0. Unchecked	0. Unchecked	0. Unchecked	0. Unchecked	0. Unchecked	0. Unchecked	0. Unchecked	0. Unchecked		0. Unchecked	1. Checked	1. Checked	0. Unchecked	2. No	0. Unchecked	0. Unchecked	0. Unchecked	0. Unchecked						0	0	2. Islamic		5. Tertiary		0. Unchecked	0. Unchecked	0. Unchecked	0. Unchecked	0. Unchecked	0. Unchecked	0. Unchecked
103	cervical_pre_cancer_screening_form_1	1			1	103		44	1. Checked	0. Unchecked	0. Unchecked	0. Unchecked	0. Unchecked	0. Unchecked	0. Unchecked	0. Unchecked	0. Unchecked	0. Unchecked	0. Unchecked	0. Unchecked	0. Unchecked		0. Unchecked	0. Unchecked	0. Unchecked	0. Unchecked	2. No	0. Unchecked	0. Unchecked	0. Unchecked	0. Unchecked						4	0	1. Christianity		5. Tertiary		0. Unchecked	0. Unchecked	0. Unchecked	0. Unchecked	0. Unchecked	0. Unchecked	0. Unchecked
104	cervical_pre_cancer_screening_form_1	1			1	104		40	1. Checked	0. Unchecked	0. Unchecked	0. Unchecked	0. Unchecked	0. Unchecked	0. Unchecked	0. Unchecked	0. Unchecked	0. Unchecked	0. Unchecked	0. Unchecked	0. Unchecked		0. Unchecked	0. Unchecked	0. Unchecked	0. Unchecked	2. No	0. Unchecked	0. Unchecked	0. Unchecked	0. Unchecked						0	0	1. Christianity		5. Tertiary		0. Unchecked	0. Unchecked	1. Checked	0. Unchecked	0. Unchecked	0. Unchecked	0. Unchecked
105	cervical_pre_cancer_screening_form_1	1			1	105		60	1. Checked	0. Unchecked	0. Unchecked	0. Unchecked	0. Unchecked	0. Unchecked	0. Unchecked	0. Unchecked	0. Unchecked	0. Unchecked	0. Unchecked	0. Unchecked	0. Unchecked		0. Unchecked	0. Unchecked	0. Unchecked	0. Unchecked	2. No	0. Unchecked	0. Unchecked	0. Unchecked	0. Unchecked						7	0	1. Christianity		4. Senior High		0. Unchecked	0. Unchecked	0. Unchecked	0. Unchecked	0. Unchecked	0. Unchecked	0. Unchecked
106	cervical_pre_cancer_screening_form_1	1			1	106		43	1. Checked	0. Unchecked	0. Unchecked	0. Unchecked	0. Unchecked	0. Unchecked	0. Unchecked	0. Unchecked	0. Unchecked	0. Unchecked	0. Unchecked	0. Unchecked	0. Unchecked		0. Unchecked	0. Unchecked	0. Unchecked	0. Unchecked	2. No	0. Unchecked	0. Unchecked	0. Unchecked	0. Unchecked						4	1	1. Christianity		5. Tertiary		0. Unchecked	0. Unchecked	1. Checked	0. Unchecked	0. Unchecked	0. Unchecked	0. Unchecked
107	cervical_pre_cancer_screening_form_1	1			1	107			1. Checked	0. Unchecked	0. Unchecked	0. Unchecked	0. Unchecked	0. Unchecked	0. Unchecked	0. Unchecked	0. Unchecked	0. Unchecked	0. Unchecked	0. Unchecked	0. Unchecked		0. Unchecked	1. Checked	0. Unchecked	0. Unchecked	2. No	0. Unchecked	0. Unchecked	0. Unchecked	0. Unchecked						0	0	1. Christianity		5. Tertiary		0. Unchecked	0. Unchecked	0. Unchecked	0. Unchecked	0. Unchecked	0. Unchecked	0. Unchecked
108	cervical_pre_cancer_screening_form_1	1			1	108		52	1. Checked	0. Unchecked	0. Unchecked	0. Unchecked	0. Unchecked	0. Unchecked	0. Unchecked	0. Unchecked	0. Unchecked	0. Unchecked	0. Unchecked	0. Unchecked	0. Unchecked		0. Unchecked	0. Unchecked	0. Unchecked	0. Unchecked	2. No	0. Unchecked	0. Unchecked	0. Unchecked	0. Unchecked						3	3	1. Christianity		3. Junior High		0. Unchecked	0. Unchecked	0. Unchecked	0. Unchecked	1. Checked	0. Unchecked	0. Unchecked
109	cervical_pre_cancer_screening_form_1	1			1	109		28	1. Checked	0. Unchecked	0. Unchecked	0. Unchecked	0. Unchecked	0. Unchecked	0. Unchecked	0. Unchecked	0. Unchecked	0. Unchecked	0. Unchecked	0. Unchecked	0. Unchecked		0. Unchecked	0. Unchecked	0. Unchecked	0. Unchecked	2. No	0. Unchecked	0. Unchecked	0. Unchecked	0. Unchecked						2	0	1. Christianity		4. Senior High		0. Unchecked	0. Unchecked	0. Unchecked	0. Unchecked	0. Unchecked	0. Unchecked	0. Unchecked
110	cervical_pre_cancer_screening_form_1	1			1	110		25	1. Checked	0. Unchecked	0. Unchecked	0. Unchecked	0. Unchecked	0. Unchecked	0. Unchecked	0. Unchecked	0. Unchecked	0. Unchecked	0. Unchecked	0. Unchecked	0. Unchecked		0. Unchecked	0. Unchecked	0. Unchecked	0. Unchecked	2. No	0. Unchecked	0. Unchecked	0. Unchecked	0. Unchecked						2	0	1. Christianity		3. Junior High		0. Unchecked	0. Unchecked	0. Unchecked	0. Unchecked	0. Unchecked	0. Unchecked	0. Unchecked
111	cervical_pre_cancer_screening_form_1	1			1	111		33	1. Checked	0. Unchecked	0. Unchecked	0. Unchecked	0. Unchecked	0. Unchecked	0. Unchecked	0. Unchecked	0. Unchecked	0. Unchecked	0. Unchecked	0. Unchecked	0. Unchecked		0. Unchecked	0. Unchecked	0. Unchecked	0. Unchecked	2. No	0. Unchecked	0. Unchecked	0. Unchecked	0. Unchecked						0	0	1. Christianity		5. Tertiary		0. Unchecked	0. Unchecked	0. Unchecked	0. Unchecked	0. Unchecked	1. Checked	0. Unchecked
112	cervical_pre_cancer_screening_form_1	1			1	112		26	1. Checked	0. Unchecked	0. Unchecked	0. Unchecked	0. Unchecked	0. Unchecked	0. Unchecked	0. Unchecked	0. Unchecked	0. Unchecked	0. Unchecked	0. Unchecked	0. Unchecked		0. Unchecked	0. Unchecked	0. Unchecked	0. Unchecked	2. No	0. Unchecked	0. Unchecked	0. Unchecked	0. Unchecked						0	0	1. Christianity		5. Tertiary		0. Unchecked	0. Unchecked	1. Checked	0. Unchecked	0. Unchecked	0. Unchecked	0. Unchecked
113	cervical_pre_cancer_screening_form_1	1			1	113		28	1. Checked	0. Unchecked	0. Unchecked	0. Unchecked	0. Unchecked	0. Unchecked	0. Unchecked	0. Unchecked	0. Unchecked	0. Unchecked	0. Unchecked	0. Unchecked	0. Unchecked		0. Unchecked	0. Unchecked	0. Unchecked	0. Unchecked	2. No	0. Unchecked	0. Unchecked	0. Unchecked	0. Unchecked						0	0	1. Christianity		5. Tertiary		0. Unchecked	0. Unchecked	1. Checked	0. Unchecked	0. Unchecked	0. Unchecked	0. Unchecked
114	cervical_pre_cancer_screening_form_1	1			1	114		50	1. Checked	0. Unchecked	0. Unchecked	0. Unchecked	0. Unchecked	0. Unchecked	0. Unchecked	0. Unchecked	0. Unchecked	0. Unchecked	0. Unchecked	0. Unchecked	0. Unchecked		0. Unchecked	0. Unchecked	0. Unchecked	0. Unchecked	2. No	0. Unchecked	0. Unchecked	0. Unchecked	0. Unchecked						8	0	1. Christianity		1. No Schooling		0. Unchecked	1. Checked	0. Unchecked	0. Unchecked	0. Unchecked	0. Unchecked	0. Unchecked
115	cervical_pre_cancer_screening_form_1	1			1	115		40	1. Checked	0. Unchecked	0. Unchecked	0. Unchecked	0. Unchecked	0. Unchecked	0. Unchecked	0. Unchecked	0. Unchecked	0. Unchecked	0. Unchecked	0. Unchecked	0. Unchecked		0. Unchecked	0. Unchecked	0. Unchecked	0. Unchecked	2. No	0. Unchecked	0. Unchecked	0. Unchecked	0. Unchecked						0	0	1. Christianity		4. Senior High		0. Unchecked	0. Unchecked	0. Unchecked	0. Unchecked	1. Checked	0. Unchecked	0. Unchecked
116	cervical_pre_cancer_screening_form_1	1			1	116		34	1. Checked	0. Unchecked	0. Unchecked	0. Unchecked	0. Unchecked	0. Unchecked	0. Unchecked	0. Unchecked	0. Unchecked	0. Unchecked	0. Unchecked	0. Unchecked	0. Unchecked		0. Unchecked	1. Checked	0. Unchecked	0. Unchecked	2. No	0. Unchecked	0. Unchecked	0. Unchecked	0. Unchecked						1	0	1. Christianity		5. Tertiary		0. Unchecked	0. Unchecked	1. Checked	0. Unchecked	0. Unchecked	0. Unchecked	0. Unchecked
117	cervical_pre_cancer_screening_form_1	1			1	117		32	1. Checked	0. Unchecked	0. Unchecked	0. Unchecked	0. Unchecked	0. Unchecked	0. Unchecked	0. Unchecked	0. Unchecked	0. Unchecked	0. Unchecked	0. Unchecked	0. Unchecked		0. Unchecked	0. Unchecked	0. Unchecked	0. Unchecked	2. No	0. Unchecked	0. Unchecked	0. Unchecked	0. Unchecked						0	0	1. Christianity		5. Tertiary		0. Unchecked	0. Unchecked	1. Checked	0. Unchecked	0. Unchecked	0. Unchecked	0. Unchecked
118	cervical_pre_cancer_screening_form_1	1			1	118		33	1. Checked	0. Unchecked	0. Unchecked	0. Unchecked	0. Unchecked	0. Unchecked	0. Unchecked	0. Unchecked	0. Unchecked	0. Unchecked	0. Unchecked	0. Unchecked	0. Unchecked		0. Unchecked	1. Checked	0. Unchecked	0. Unchecked	2. No	0. Unchecked	0. Unchecked	0. Unchecked	0. Unchecked						3	1	1. Christianity		1. No Schooling		0. Unchecked	1. Checked	0. Unchecked	0. Unchecked	0. Unchecked	0. Unchecked	0. Unchecked
119	cervical_pre_cancer_screening_form_1	1			1	119		25	1. Checked	0. Unchecked	0. Unchecked	0. Unchecked	0. Unchecked	0. Unchecked	0. Unchecked	0. Unchecked	0. Unchecked	0. Unchecked	0. Unchecked	0. Unchecked	0. Unchecked		0. Unchecked	0. Unchecked	0. Unchecked	0. Unchecked	2. No	0. Unchecked	0. Unchecked	0. Unchecked	0. Unchecked						0	0	1. Christianity		5. Tertiary		0. Unchecked	0. Unchecked	0. Unchecked	0. Unchecked	0. Unchecked	0. Unchecked	1. Checked
120	cervical_pre_cancer_screening_form_1	1			1	120		30	1. Checked	0. Unchecked	0. Unchecked	0. Unchecked	0. Unchecked	0. Unchecked	0. Unchecked	0. Unchecked	0. Unchecked	0. Unchecked	0. Unchecked	0. Unchecked	0. Unchecked		0. Unchecked	0. Unchecked	0. Unchecked	0. Unchecked	2. No	0. Unchecked	0. Unchecked	0. Unchecked	0. Unchecked						1	0	1. Christianity		4. Senior High		0. Unchecked	0. Unchecked	1. Checked	0. Unchecked	0. Unchecked	0. Unchecked	0. Unchecked
121	cervical_pre_cancer_screening_form_1	1			1	121		30	1. Checked	0. Unchecked	0. Unchecked	0. Unchecked	0. Unchecked	0. Unchecked	0. Unchecked	0. Unchecked	0. Unchecked	1. Checked	0. Unchecked	0. Unchecked	0. Unchecked		0. Unchecked	1. Checked	0. Unchecked	0. Unchecked	2. No	0. Unchecked	0. Unchecked	0. Unchecked	0. Unchecked						0	0	1. Christianity		5. Tertiary		0. Unchecked	0. Unchecked	1. Checked	0. Unchecked	0. Unchecked	0. Unchecked	0. Unchecked
122	cervical_pre_cancer_screening_form_1	1			1	122		40	1. Checked	0. Unchecked	0. Unchecked	0. Unchecked	0. Unchecked	0. Unchecked	0. Unchecked	0. Unchecked	0. Unchecked	0. Unchecked	0. Unchecked	0. Unchecked	0. Unchecked		0. Unchecked	0. Unchecked	1. Checked	0. Unchecked	2. No	0. Unchecked	0. Unchecked	0. Unchecked	0. Unchecked						2	0	1. Christianity		1. No Schooling		0. Unchecked	0. Unchecked	0. Unchecked	0. Unchecked	0. Unchecked	0. Unchecked	0. Unchecked
123	cervical_pre_cancer_screening_form_1	1			1	123		28	1. Checked	0. Unchecked	0. Unchecked	0. Unchecked	0. Unchecked	0. Unchecked	0. Unchecked	0. Unchecked	0. Unchecked	0. Unchecked	0. Unchecked	0. Unchecked	0. Unchecked		0. Unchecked	1. Checked	0. Unchecked	0. Unchecked	2. No	0. Unchecked	0. Unchecked	0. Unchecked	0. Unchecked						0	0	1. Christianity		3. Junior High		0. Unchecked	0. Unchecked	0. Unchecked	0. Unchecked	1. Checked	0. Unchecked	0. Unchecked
124	cervical_pre_cancer_screening_form_1	1			1	124		46	1. Checked	0. Unchecked	0. Unchecked	0. Unchecked	0. Unchecked	0. Unchecked	0. Unchecked	0. Unchecked	0. Unchecked	0. Unchecked	0. Unchecked	0. Unchecked	0. Unchecked		0. Unchecked	0. Unchecked	0. Unchecked	0. Unchecked	2. No	0. Unchecked	0. Unchecked	0. Unchecked	0. Unchecked						3	0	1. Christianity		2. Primary		0. Unchecked	0. Unchecked	0. Unchecked	0. Unchecked	0. Unchecked	0. Unchecked	0. Unchecked
125	cervical_pre_cancer_screening_form_1	1			1	125		49	1. Checked	0. Unchecked	0. Unchecked	0. Unchecked	0. Unchecked	0. Unchecked	0. Unchecked	0. Unchecked	0. Unchecked	0. Unchecked	0. Unchecked	0. Unchecked	0. Unchecked		0. Unchecked	0. Unchecked	0. Unchecked	0. Unchecked	2. No	0. Unchecked	0. Unchecked	0. Unchecked	0. Unchecked						5	2	1. Christianity		1. No Schooling		0. Unchecked	0. Unchecked	0. Unchecked	0. Unchecked	1. Checked	0. Unchecked	0. Unchecked
126	cervical_pre_cancer_screening_form_1	1			1	126		25	1. Checked	0. Unchecked	0. Unchecked	0. Unchecked	0. Unchecked	0. Unchecked	0. Unchecked	0. Unchecked	0. Unchecked	0. Unchecked	0. Unchecked	0. Unchecked	0. Unchecked		0. Unchecked	0. Unchecked	0. Unchecked	0. Unchecked	2. No	0. Unchecked	0. Unchecked	0. Unchecked	0. Unchecked						1	0	1. Christianity		3. Junior High		0. Unchecked	0. Unchecked	0. Unchecked	0. Unchecked	0. Unchecked	0. Unchecked	0. Unchecked
127	cervical_pre_cancer_screening_form_1	1			1	127		25	1. Checked	0. Unchecked	0. Unchecked	0. Unchecked	0. Unchecked	0. Unchecked	0. Unchecked	0. Unchecked	0. Unchecked	0. Unchecked	0. Unchecked	0. Unchecked	0. Unchecked		0. Unchecked	0. Unchecked	0. Unchecked	0. Unchecked	2. No	0. Unchecked	0. Unchecked	0. Unchecked	0. Unchecked						0	0	1. Christianity		5. Tertiary		0. Unchecked	0. Unchecked	0. Unchecked	0. Unchecked	0. Unchecked	0. Unchecked	1. Checked
128	cervical_pre_cancer_screening_form_1	1			1	128		50	1. Checked	0. Unchecked	0. Unchecked	0. Unchecked	0. Unchecked	0. Unchecked	0. Unchecked	0. Unchecked	0. Unchecked	0. Unchecked	0. Unchecked	0. Unchecked	0. Unchecked		0. Unchecked	0. Unchecked	0. Unchecked	0. Unchecked	2. No	0. Unchecked	0. Unchecked	0. Unchecked	0. Unchecked						3	0	1. Christianity		1. No Schooling		0. Unchecked	0. Unchecked	0. Unchecked	0. Unchecked	1. Checked	0. Unchecked	0. Unchecked
129	cervical_pre_cancer_screening_form_1	1			1	129		40	1. Checked	0. Unchecked	0. Unchecked	0. Unchecked	0. Unchecked	0. Unchecked	0. Unchecked	0. Unchecked	0. Unchecked	0. Unchecked	0. Unchecked	0. Unchecked	0. Unchecked		0. Unchecked	0. Unchecked	0. Unchecked	0. Unchecked	2. No	0. Unchecked	0. Unchecked	0. Unchecked	0. Unchecked						3	0	1. Christianity		2. Primary		0. Unchecked	1. Checked	0. Unchecked	0. Unchecked	0. Unchecked	0. Unchecked	0. Unchecked
130	cervical_pre_cancer_screening_form_1	1			1	130		46	1. Checked	0. Unchecked	0. Unchecked	0. Unchecked	0. Unchecked	0. Unchecked	0. Unchecked	0. Unchecked	0. Unchecked	0. Unchecked	0. Unchecked	0. Unchecked	0. Unchecked		0. Unchecked	0. Unchecked	0. Unchecked	0. Unchecked	2. No	0. Unchecked	0. Unchecked	0. Unchecked	0. Unchecked						6	0	1. Christianity		2. Primary		0. Unchecked	0. Unchecked	0. Unchecked	0. Unchecked	1. Checked	0. Unchecked	0. Unchecked
131	cervical_pre_cancer_screening_form_1	1			1	131		26	1. Checked	0. Unchecked	0. Unchecked	0. Unchecked	0. Unchecked	0. Unchecked	1. Checked	0. Unchecked	0. Unchecked	0. Unchecked	0. Unchecked	0. Unchecked	0. Unchecked		0. Unchecked	0. Unchecked	0. Unchecked	0. Unchecked	2. No	0. Unchecked	0. Unchecked	0. Unchecked	0. Unchecked						0	0	1. Christianity		5. Tertiary		0. Unchecked	0. Unchecked	1. Checked	0. Unchecked	0. Unchecked	0. Unchecked	0. Unchecked
132	cervical_pre_cancer_screening_form_1	1			1	132		34	1. Checked	0. Unchecked	0. Unchecked	1. Checked	0. Unchecked	0. Unchecked	0. Unchecked	1. Checked	0. Unchecked	0. Unchecked	0. Unchecked	0. Unchecked	0. Unchecked		1. Checked	0. Unchecked	0. Unchecked	0. Unchecked	2. No	0. Unchecked	0. Unchecked	0. Unchecked	0. Unchecked						4	0	1. Christianity		5. Tertiary		0. Unchecked	0. Unchecked	0. Unchecked	0. Unchecked	0. Unchecked	1. Checked	0. Unchecked
133	cervical_pre_cancer_screening_form_1	1			1	133		30	1. Checked	1. Checked	0. Unchecked	0. Unchecked	0. Unchecked	0. Unchecked	0. Unchecked	1. Checked	0. Unchecked	1. Checked	0. Unchecked	0. Unchecked	0. Unchecked		0. Unchecked	1. Checked	0. Unchecked	0. Unchecked	2. No	0. Unchecked	0. Unchecked	0. Unchecked	0. Unchecked						0	0	2. Islamic		4. Senior High		0. Unchecked	0. Unchecked	0. Unchecked	0. Unchecked	0. Unchecked	0. Unchecked	0. Unchecked
134	cervical_pre_cancer_screening_form_1	1			1	134		29	1. Checked	0. Unchecked	0. Unchecked	0. Unchecked	0. Unchecked	0. Unchecked	0. Unchecked	0. Unchecked	0. Unchecked	0. Unchecked	0. Unchecked	0. Unchecked	0. Unchecked		0. Unchecked	1. Checked	0. Unchecked	0. Unchecked	2. No	0. Unchecked	0. Unchecked	0. Unchecked	0. Unchecked						0	2	1. Christianity		5. Tertiary		0. Unchecked	0. Unchecked	0. Unchecked	0. Unchecked	0. Unchecked	0. Unchecked	0. Unchecked
135	cervical_pre_cancer_screening_form_1	1			1	135		40	1. Checked	0. Unchecked	0. Unchecked	0. Unchecked	0. Unchecked	0. Unchecked	0. Unchecked	0. Unchecked	0. Unchecked	0. Unchecked	0. Unchecked	0. Unchecked	0. Unchecked		0. Unchecked	0. Unchecked	0. Unchecked	0. Unchecked	2. No	0. Unchecked	0. Unchecked	0. Unchecked	0. Unchecked						2	0	1. Christianity		5. Tertiary		0. Unchecked	0. Unchecked	1. Checked	0. Unchecked	0. Unchecked	0. Unchecked	0. Unchecked
136	cervical_pre_cancer_screening_form_1	1			1	136		48	1. Checked	0. Unchecked	1. Checked	0. Unchecked	0. Unchecked	0. Unchecked	0. Unchecked	0. Unchecked	0. Unchecked	0. Unchecked	0. Unchecked	0. Unchecked	0. Unchecked		0. Unchecked	1. Checked	0. Unchecked	0. Unchecked	2. No	0. Unchecked	0. Unchecked	0. Unchecked	0. Unchecked						5	0	1. Christianity		1. No Schooling		0. Unchecked	1. Checked	0. Unchecked	0. Unchecked	0. Unchecked	0. Unchecked	0. Unchecked
137	cervical_pre_cancer_screening_form_1	1			1	137		31	1. Checked	0. Unchecked	0. Unchecked	0. Unchecked	0. Unchecked	0. Unchecked	0. Unchecked	0. Unchecked	0. Unchecked	1. Checked	0. Unchecked	0. Unchecked	0. Unchecked		0. Unchecked	0. Unchecked	0. Unchecked	0. Unchecked	2. No	0. Unchecked	0. Unchecked	0. Unchecked	0. Unchecked						3	2	1. Christianity		4. Senior High		0. Unchecked	0. Unchecked	0. Unchecked	0. Unchecked	1. Checked	0. Unchecked	0. Unchecked
138	cervical_pre_cancer_screening_form_1	1			1	138		50	1. Checked	0. Unchecked	1. Checked	0. Unchecked	1. Checked	0. Unchecked	0. Unchecked	0. Unchecked	0. Unchecked	0. Unchecked	0. Unchecked	0. Unchecked	0. Unchecked		0. Unchecked	1. Checked	0. Unchecked	0. Unchecked	2. No	0. Unchecked	0. Unchecked	0. Unchecked	0. Unchecked						4	0	1. Christianity		4. Senior High		0. Unchecked	0. Unchecked	0. Unchecked	0. Unchecked	1. Checked	0. Unchecked	0. Unchecked
139	cervical_pre_cancer_screening_form_1	1			1	139		32	1. Checked	0. Unchecked	0. Unchecked	0. Unchecked	0. Unchecked	0. Unchecked	0. Unchecked	0. Unchecked	0. Unchecked	0. Unchecked	0. Unchecked	0. Unchecked	0. Unchecked		0. Unchecked	0. Unchecked	0. Unchecked	0. Unchecked	2. No	0. Unchecked	0. Unchecked	0. Unchecked	0. Unchecked						1	0	1. Christianity		4. Senior High		0. Unchecked	0. Unchecked	0. Unchecked	0. Unchecked	1. Checked	0. Unchecked	0. Unchecked
140	cervical_pre_cancer_screening_form_1	1			1	140		55	1. Checked	0. Unchecked	0. Unchecked	0. Unchecked	0. Unchecked	0. Unchecked	0. Unchecked	0. Unchecked	0. Unchecked	0. Unchecked	0. Unchecked	0. Unchecked	0. Unchecked		0. Unchecked	0. Unchecked	0. Unchecked	1. Checked	2. No	0. Unchecked	0. Unchecked	0. Unchecked	0. Unchecked						3	3	1. Christianity		5. Tertiary		0. Unchecked	0. Unchecked	1. Checked	0. Unchecked	0. Unchecked	0. Unchecked	0. Unchecked
141	cervical_pre_cancer_screening_form_1	1			1	141		36	1. Checked	0. Unchecked	0. Unchecked	0. Unchecked	0. Unchecked	0. Unchecked	0. Unchecked	0. Unchecked	0. Unchecked	0. Unchecked	0. Unchecked	0. Unchecked	0. Unchecked		0. Unchecked	0. Unchecked	0. Unchecked	0. Unchecked	2. No	0. Unchecked	0. Unchecked	0. Unchecked	0. Unchecked						3	0	1. Christianity		5. Tertiary		0. Unchecked	0. Unchecked	0. Unchecked	0. Unchecked	0. Unchecked	1. Checked	0. Unchecked
142	cervical_pre_cancer_screening_form_1	1			1	142		27	1. Checked	0. Unchecked	0. Unchecked	0. Unchecked	0. Unchecked	0. Unchecked	0. Unchecked	0. Unchecked	0. Unchecked	0. Unchecked	0. Unchecked	0. Unchecked	0. Unchecked		0. Unchecked	0. Unchecked	0. Unchecked	0. Unchecked	2. No	0. Unchecked	0. Unchecked	0. Unchecked	0. Unchecked						1	0	1. Christianity		5. Tertiary		0. Unchecked	0. Unchecked	0. Unchecked	0. Unchecked	0. Unchecked	0. Unchecked	1. Checked
143	cervical_pre_cancer_screening_form_1	1			1	143		36	1. Checked	1. Checked	0. Unchecked	0. Unchecked	0. Unchecked	0. Unchecked	0. Unchecked	0. Unchecked	0. Unchecked	0. Unchecked	0. Unchecked	0. Unchecked	0. Unchecked		0. Unchecked	0. Unchecked	1. Checked	0. Unchecked	2. No	0. Unchecked	0. Unchecked	0. Unchecked	0. Unchecked						0	0	1. Christianity		5. Tertiary		0. Unchecked	0. Unchecked	1. Checked	0. Unchecked	0. Unchecked	0. Unchecked	0. Unchecked
144	cervical_pre_cancer_screening_form_1	1			1	144		47	1. Checked	0. Unchecked	0. Unchecked	0. Unchecked	0. Unchecked	0. Unchecked	0. Unchecked	0. Unchecked	0. Unchecked	0. Unchecked	0. Unchecked	0. Unchecked	0. Unchecked		0. Unchecked	0. Unchecked	1. Checked	0. Unchecked	2. No	0. Unchecked	0. Unchecked	0. Unchecked	0. Unchecked						2	5	1. Christianity		4. Senior High		0. Unchecked	0. Unchecked	0. Unchecked	0. Unchecked	1. Checked	0. Unchecked	0. Unchecked
145	cervical_pre_cancer_screening_form_1	1			1	145		46	1. Checked	0. Unchecked	0. Unchecked	0. Unchecked	0. Unchecked	0. Unchecked	0. Unchecked	0. Unchecked	0. Unchecked	0. Unchecked	0. Unchecked	0. Unchecked	0. Unchecked		0. Unchecked	0. Unchecked	0. Unchecked	0. Unchecked	2. No	0. Unchecked	0. Unchecked	0. Unchecked	0. Unchecked						4	2	1. Christianity		5. Tertiary		0. Unchecked	0. Unchecked	0. Unchecked	0. Unchecked	1. Checked	0. Unchecked	0. Unchecked
146	cervical_pre_cancer_screening_form_1	1			1	146		61	1. Checked	0. Unchecked	0. Unchecked	0. Unchecked	0. Unchecked	0. Unchecked	0. Unchecked	0. Unchecked	0. Unchecked	0. Unchecked	0. Unchecked	0. Unchecked	0. Unchecked		0. Unchecked	0. Unchecked	0. Unchecked	0. Unchecked	2. No	0. Unchecked	0. Unchecked	0. Unchecked	0. Unchecked						2	0	1. Christianity		3. Junior High		0. Unchecked	0. Unchecked	0. Unchecked	0. Unchecked	1. Checked	0. Unchecked	0. Unchecked
147	cervical_pre_cancer_screening_form_1	1			1	147		57	1. Checked	0. Unchecked	0. Unchecked	0. Unchecked	0. Unchecked	0. Unchecked	0. Unchecked	0. Unchecked	0. Unchecked	0. Unchecked	0. Unchecked	0. Unchecked	0. Unchecked		0. Unchecked	0. Unchecked	0. Unchecked	0. Unchecked	2. No	0. Unchecked	0. Unchecked	0. Unchecked	0. Unchecked						2	0	1. Christianity		4. Senior High		0. Unchecked	0. Unchecked	0. Unchecked	0. Unchecked	0. Unchecked	0. Unchecked	0. Unchecked
148	cervical_pre_cancer_screening_form_1	1			1	148		30	1. Checked	0. Unchecked	0. Unchecked	0. Unchecked	0. Unchecked	0. Unchecked	0. Unchecked	0. Unchecked	0. Unchecked	0. Unchecked	0. Unchecked	0. Unchecked	0. Unchecked		0. Unchecked	0. Unchecked	0. Unchecked	0. Unchecked	2. No	0. Unchecked	0. Unchecked	0. Unchecked	0. Unchecked						0	0	1. Christianity		5. Tertiary		0. Unchecked	0. Unchecked	1. Checked	0. Unchecked	0. Unchecked	0. Unchecked	0. Unchecked
149	cervical_pre_cancer_screening_form_1	1			1	149		39	1. Checked	0. Unchecked	0. Unchecked	0. Unchecked	0. Unchecked	0. Unchecked	0. Unchecked	0. Unchecked	0. Unchecked	0. Unchecked	0. Unchecked	0. Unchecked	0. Unchecked		0. Unchecked	0. Unchecked	0. Unchecked	0. Unchecked	2. No	0. Unchecked	0. Unchecked	0. Unchecked	0. Unchecked						3	0	1. Christianity		4. Senior High		0. Unchecked	0. Unchecked	0. Unchecked	0. Unchecked	0. Unchecked	0. Unchecked	0. Unchecked
150	cervical_pre_cancer_screening_form_1	1			1	150		34	1. Checked	0. Unchecked	0. Unchecked	0. Unchecked	0. Unchecked	0. Unchecked	0. Unchecked	0. Unchecked	0. Unchecked	0. Unchecked	0. Unchecked	0. Unchecked	0. Unchecked		0. Unchecked	0. Unchecked	0. Unchecked	0. Unchecked	2. No	0. Unchecked	0. Unchecked	0. Unchecked	0. Unchecked						0	0	1. Christianity		5. Tertiary		0. Unchecked	0. Unchecked	1. Checked	0. Unchecked	0. Unchecked	0. Unchecked	0. Unchecked
151	cervical_pre_cancer_screening_form_1	1			1	151		25	1. Checked	0. Unchecked	0. Unchecked	0. Unchecked	0. Unchecked	0. Unchecked	0. Unchecked	0. Unchecked	0. Unchecked	0. Unchecked	0. Unchecked	0. Unchecked	0. Unchecked		0. Unchecked	0. Unchecked	0. Unchecked	0. Unchecked	2. No	0. Unchecked	0. Unchecked	0. Unchecked	0. Unchecked						0	0	1. Christianity		5. Tertiary		0. Unchecked	0. Unchecked	1. Checked	0. Unchecked	0. Unchecked	0. Unchecked	0. Unchecked
152	cervical_pre_cancer_screening_form_1	1			1	152		34	1. Checked	0. Unchecked	0. Unchecked	0. Unchecked	0. Unchecked	0. Unchecked	0. Unchecked	0. Unchecked	0. Unchecked	1. Checked	0. Unchecked	0. Unchecked	0. Unchecked		0. Unchecked	0. Unchecked	0. Unchecked	0. Unchecked	2. No	0. Unchecked	0. Unchecked	0. Unchecked	0. Unchecked						2	0	1. Christianity		5. Tertiary		0. Unchecked	0. Unchecked	1. Checked	0. Unchecked	0. Unchecked	0. Unchecked	0. Unchecked
153	cervical_pre_cancer_screening_form_1	1			1	153		41	1. Checked	0. Unchecked	0. Unchecked	0. Unchecked	0. Unchecked	0. Unchecked	0. Unchecked	0. Unchecked	0. Unchecked	0. Unchecked	0. Unchecked	0. Unchecked	0. Unchecked		0. Unchecked	0. Unchecked	0. Unchecked	0. Unchecked	2. No	0. Unchecked	0. Unchecked	0. Unchecked	0. Unchecked						2	1	1. Christianity		5. Tertiary		0. Unchecked	0. Unchecked	1. Checked	0. Unchecked	0. Unchecked	0. Unchecked	0. Unchecked
154	cervical_pre_cancer_screening_form_1	1			1	154		49	1. Checked	0. Unchecked	0. Unchecked	0. Unchecked	0. Unchecked	0. Unchecked	0. Unchecked	0. Unchecked	0. Unchecked	0. Unchecked	0. Unchecked	0. Unchecked	0. Unchecked		0. Unchecked	0. Unchecked	0. Unchecked	0. Unchecked	2. No	0. Unchecked	0. Unchecked	0. Unchecked	0. Unchecked						3	0	1. Christianity		5. Tertiary		0. Unchecked	0. Unchecked	1. Checked	0. Unchecked	0. Unchecked	0. Unchecked	0. Unchecked
155	cervical_pre_cancer_screening_form_1	1			1	155		50	1. Checked	0. Unchecked	0. Unchecked	0. Unchecked	0. Unchecked	0. Unchecked	0. Unchecked	0. Unchecked	0. Unchecked	0. Unchecked	0. Unchecked	0. Unchecked	0. Unchecked		0. Unchecked	0. Unchecked	0. Unchecked	0. Unchecked	2. No	0. Unchecked	0. Unchecked	0. Unchecked	0. Unchecked						3	0	1. Christianity		4. Senior High		0. Unchecked	0. Unchecked	0. Unchecked	0. Unchecked	1. Checked	0. Unchecked	0. Unchecked
156	cervical_pre_cancer_screening_form_1	1			1	156		38	1. Checked	0. Unchecked	0. Unchecked	0. Unchecked	0. Unchecked	0. Unchecked	0. Unchecked	0. Unchecked	0. Unchecked	0. Unchecked	0. Unchecked	0. Unchecked	0. Unchecked		0. Unchecked	0. Unchecked	0. Unchecked	0. Unchecked	2. No	0. Unchecked	0. Unchecked	0. Unchecked	0. Unchecked						4	0	1. Christianity		5. Tertiary		0. Unchecked	0. Unchecked	1. Checked	0. Unchecked	0. Unchecked	0. Unchecked	0. Unchecked
157	cervical_pre_cancer_screening_form_1	1			1	157		30	1. Checked	0. Unchecked	0. Unchecked	0. Unchecked	0. Unchecked	0. Unchecked	0. Unchecked	0. Unchecked	0. Unchecked	0. Unchecked	0. Unchecked	0. Unchecked	0. Unchecked		0. Unchecked	1. Checked	0. Unchecked	0. Unchecked	2. No	0. Unchecked	0. Unchecked	0. Unchecked	0. Unchecked						2	0	1. Christianity		5. Tertiary		0. Unchecked	0. Unchecked	1. Checked	0. Unchecked	0. Unchecked	0. Unchecked	0. Unchecked
158	cervical_pre_cancer_screening_form_1	1			1	158		25	1. Checked	0. Unchecked	0. Unchecked	0. Unchecked	0. Unchecked	0. Unchecked	0. Unchecked	0. Unchecked	0. Unchecked	0. Unchecked	0. Unchecked	0. Unchecked	0. Unchecked		0. Unchecked	0. Unchecked	0. Unchecked	0. Unchecked	2. No	0. Unchecked	0. Unchecked	0. Unchecked	0. Unchecked						0	0	1. Christianity		5. Tertiary		0. Unchecked	0. Unchecked	1. Checked	0. Unchecked	0. Unchecked	0. Unchecked	0. Unchecked
159	cervical_pre_cancer_screening_form_1	1			1	159		33	1. Checked	0. Unchecked	0. Unchecked	0. Unchecked	0. Unchecked	0. Unchecked	0. Unchecked	0. Unchecked	0. Unchecked	0. Unchecked	0. Unchecked	0. Unchecked	0. Unchecked		0. Unchecked	0. Unchecked	0. Unchecked	0. Unchecked	2. No	0. Unchecked	0. Unchecked	0. Unchecked	0. Unchecked						1	0	1. Christianity		5. Tertiary		0. Unchecked	0. Unchecked	1. Checked	0. Unchecked	0. Unchecked	0. Unchecked	0. Unchecked
160	cervical_pre_cancer_screening_form_1	1			1	160		40	1. Checked	0. Unchecked	0. Unchecked	0. Unchecked	0. Unchecked	0. Unchecked	0. Unchecked	0. Unchecked	0. Unchecked	0. Unchecked	0. Unchecked	0. Unchecked	0. Unchecked		0. Unchecked	0. Unchecked	0. Unchecked	0. Unchecked	2. No	0. Unchecked	0. Unchecked	0. Unchecked	0. Unchecked						1	1	1. Christianity		5. Tertiary		0. Unchecked	0. Unchecked	1. Checked	0. Unchecked	0. Unchecked	0. Unchecked	0. Unchecked
161	cervical_pre_cancer_screening_form_1	1			1	161		25	1. Checked	0. Unchecked	0. Unchecked	0. Unchecked	0. Unchecked	0. Unchecked	0. Unchecked	0. Unchecked	0. Unchecked	0. Unchecked	0. Unchecked	0. Unchecked	0. Unchecked		0. Unchecked	0. Unchecked	0. Unchecked	0. Unchecked	2. No	0. Unchecked	0. Unchecked	0. Unchecked	0. Unchecked						2	3	1. Christianity		2. Primary		0. Unchecked	0. Unchecked	0. Unchecked	0. Unchecked	0. Unchecked	0. Unchecked	0. Unchecked
162	cervical_pre_cancer_screening_form_1	1			1	162		45	1. Checked	0. Unchecked	0. Unchecked	0. Unchecked	0. Unchecked	0. Unchecked	0. Unchecked	0. Unchecked	0. Unchecked	0. Unchecked	0. Unchecked	0. Unchecked	0. Unchecked		0. Unchecked	0. Unchecked	0. Unchecked	0. Unchecked	2. No	0. Unchecked	0. Unchecked	0. Unchecked	0. Unchecked						2	0	1. Christianity		3. Junior High		0. Unchecked	0. Unchecked	0. Unchecked	0. Unchecked	1. Checked	0. Unchecked	0. Unchecked
163	cervical_pre_cancer_screening_form_1	1			1	163		36	1. Checked	0. Unchecked	0. Unchecked	0. Unchecked	0. Unchecked	0. Unchecked	0. Unchecked	0. Unchecked	0. Unchecked	0. Unchecked	0. Unchecked	0. Unchecked	0. Unchecked		0. Unchecked	0. Unchecked	0. Unchecked	0. Unchecked	2. No	0. Unchecked	0. Unchecked	0. Unchecked	0. Unchecked						2	0	1. Christianity		5. Tertiary		0. Unchecked	0. Unchecked	1. Checked	0. Unchecked	0. Unchecked	0. Unchecked	0. Unchecked
164	cervical_pre_cancer_screening_form_1	1			1	164		38	1. Checked	0. Unchecked	0. Unchecked	0. Unchecked	0. Unchecked	0. Unchecked	0. Unchecked	0. Unchecked	0. Unchecked	0. Unchecked	0. Unchecked	0. Unchecked	0. Unchecked		0. Unchecked	0. Unchecked	0. Unchecked	0. Unchecked	2. No	0. Unchecked	0. Unchecked	0. Unchecked	0. Unchecked						0	0	1. Christianity		5. Tertiary		0. Unchecked	0. Unchecked	1. Checked	0. Unchecked	0. Unchecked	0. Unchecked	0. Unchecked
165	cervical_pre_cancer_screening_form_1	1			1	165		27	1. Checked	0. Unchecked	0. Unchecked	0. Unchecked	1. Checked	0. Unchecked	0. Unchecked	0. Unchecked	0. Unchecked	0. Unchecked	0. Unchecked	0. Unchecked	0. Unchecked		0. Unchecked	0. Unchecked	0. Unchecked	0. Unchecked	2. No	0. Unchecked	0. Unchecked	0. Unchecked	0. Unchecked						0	0	2. Islamic		5. Tertiary		0. Unchecked	0. Unchecked	1. Checked	0. Unchecked	0. Unchecked	0. Unchecked	0. Unchecked
166	cervical_pre_cancer_screening_form_1	1			1	166		40	1. Checked	0. Unchecked	0. Unchecked	0. Unchecked	0. Unchecked	0. Unchecked	0. Unchecked	0. Unchecked	0. Unchecked	0. Unchecked	0. Unchecked	0. Unchecked	0. Unchecked		0. Unchecked	0. Unchecked	0. Unchecked	0. Unchecked	2. No	0. Unchecked	0. Unchecked	0. Unchecked	0. Unchecked						4	4	1. Christianity		3. Junior High		0. Unchecked	1. Checked	0. Unchecked	0. Unchecked	0. Unchecked	0. Unchecked	0. Unchecked
167	cervical_pre_cancer_screening_form_1	1			1	167		62	1. Checked	0. Unchecked	0. Unchecked	0. Unchecked	0. Unchecked	0. Unchecked	0. Unchecked	0. Unchecked	0. Unchecked	0. Unchecked	0. Unchecked	0. Unchecked	1. Checked	DYSPAREMIA	0. Unchecked	0. Unchecked	0. Unchecked	0. Unchecked	2. No	0. Unchecked	0. Unchecked	0. Unchecked	0. Unchecked						4	3	1. Christianity		2. Primary		0. Unchecked	1. Checked	0. Unchecked	0. Unchecked	0. Unchecked	0. Unchecked	0. Unchecked
168	cervical_pre_cancer_screening_form_1	1			1	168		30	1. Checked	0. Unchecked	0. Unchecked	0. Unchecked	0. Unchecked	0. Unchecked	0. Unchecked	0. Unchecked	0. Unchecked	0. Unchecked	0. Unchecked	0. Unchecked	0. Unchecked		0. Unchecked	0. Unchecked	0. Unchecked	0. Unchecked	2. No	0. Unchecked	0. Unchecked	0. Unchecked	0. Unchecked						1	1	1. Christianity		5. Tertiary		0. Unchecked	0. Unchecked	1. Checked	0. Unchecked	0. Unchecked	0. Unchecked	0. Unchecked
169	cervical_pre_cancer_screening_form_1	1			1	169		55	1. Checked	0. Unchecked	1. Checked	0. Unchecked	0. Unchecked	0. Unchecked	0. Unchecked	0. Unchecked	0. Unchecked	0. Unchecked	0. Unchecked	0. Unchecked	0. Unchecked		0. Unchecked	1. Checked	0. Unchecked	0. Unchecked	2. No	0. Unchecked	0. Unchecked	0. Unchecked	0. Unchecked						4	2	1. Christianity		4. Senior High		0. Unchecked	0. Unchecked	0. Unchecked	0. Unchecked	1. Checked	0. Unchecked	0. Unchecked
170	cervical_pre_cancer_screening_form_1	1			1	170		28	1. Checked	0. Unchecked	0. Unchecked	0. Unchecked	0. Unchecked	0. Unchecked	0. Unchecked	1. Checked	0. Unchecked	0. Unchecked	0. Unchecked	0. Unchecked	0. Unchecked		0. Unchecked	0. Unchecked	0. Unchecked	0. Unchecked	2. No	0. Unchecked	0. Unchecked	0. Unchecked	0. Unchecked						0	1	1. Christianity		5. Tertiary		0. Unchecked	0. Unchecked	0. Unchecked	0. Unchecked	0. Unchecked	0. Unchecked	0. Unchecked
171	cervical_pre_cancer_screening_form_1	1			1	171		42	1. Checked	0. Unchecked	0. Unchecked	0. Unchecked	0. Unchecked	0. Unchecked	0. Unchecked	0. Unchecked	0. Unchecked	0. Unchecked	0. Unchecked	0. Unchecked	0. Unchecked		0. Unchecked	0. Unchecked	0. Unchecked	0. Unchecked	2. No	0. Unchecked	0. Unchecked	0. Unchecked	0. Unchecked						5	0	1. Christianity		5. Tertiary		0. Unchecked	0. Unchecked	1. Checked	0. Unchecked	0. Unchecked	0. Unchecked	0. Unchecked
172	cervical_pre_cancer_screening_form_1	1			1	172		70	1. Checked	0. Unchecked	0. Unchecked	0. Unchecked	0. Unchecked	0. Unchecked	0. Unchecked	0. Unchecked	0. Unchecked	0. Unchecked	0. Unchecked	0. Unchecked	0. Unchecked		0. Unchecked	0. Unchecked	0. Unchecked	0. Unchecked	2. No	0. Unchecked	0. Unchecked	0. Unchecked	0. Unchecked						4	1	1. Christianity		4. Senior High		0. Unchecked	0. Unchecked	0. Unchecked	0. Unchecked	1. Checked	0. Unchecked	0. Unchecked
173	cervical_pre_cancer_screening_form_1	1			1	173		35	1. Checked	0. Unchecked	0. Unchecked	0. Unchecked	0. Unchecked	0. Unchecked	0. Unchecked	0. Unchecked	0. Unchecked	0. Unchecked	0. Unchecked	0. Unchecked	0. Unchecked		0. Unchecked	0. Unchecked	0. Unchecked	0. Unchecked	2. No	0. Unchecked	0. Unchecked	0. Unchecked	0. Unchecked						0	0	1. Christianity		3. Junior High		0. Unchecked	0. Unchecked	0. Unchecked	0. Unchecked	0. Unchecked	0. Unchecked	0. Unchecked
174	cervical_pre_cancer_screening_form_1	1			1	174		47	1. Checked	0. Unchecked	0. Unchecked	0. Unchecked	0. Unchecked	0. Unchecked	0. Unchecked	0. Unchecked	0. Unchecked	0. Unchecked	0. Unchecked	0. Unchecked	0. Unchecked		0. Unchecked	0. Unchecked	0. Unchecked	0. Unchecked	2. No	0. Unchecked	0. Unchecked	0. Unchecked	0. Unchecked						0	0	1. Christianity		5. Tertiary		0. Unchecked	0. Unchecked	0. Unchecked	0. Unchecked	0. Unchecked	1. Checked	0. Unchecked
175	cervical_pre_cancer_screening_form_1	1			1	175		46	1. Checked	0. Unchecked	0. Unchecked	0. Unchecked	0. Unchecked	0. Unchecked	0. Unchecked	0. Unchecked	0. Unchecked	0. Unchecked	0. Unchecked	0. Unchecked	0. Unchecked		0. Unchecked	0. Unchecked	0. Unchecked	0. Unchecked	2. No	0. Unchecked	0. Unchecked	0. Unchecked	0. Unchecked						1	1	1. Christianity		5. Tertiary		0. Unchecked	0. Unchecked	0. Unchecked	1. Checked	0. Unchecked	0. Unchecked	0. Unchecked
176	cervical_pre_cancer_screening_form_1	1			1	176		31	1. Checked	0. Unchecked	0. Unchecked	0. Unchecked	0. Unchecked	0. Unchecked	0. Unchecked	0. Unchecked	0. Unchecked	0. Unchecked	0. Unchecked	0. Unchecked	0. Unchecked		0. Unchecked	0. Unchecked	0. Unchecked	0. Unchecked	2. No	0. Unchecked	0. Unchecked	0. Unchecked	0. Unchecked						2	1	1. Christianity		5. Tertiary		0. Unchecked	0. Unchecked	1. Checked	0. Unchecked	0. Unchecked	0. Unchecked	0. Unchecked
177	cervical_pre_cancer_screening_form_1	1			1	177		55	1. Checked	0. Unchecked	0. Unchecked	0. Unchecked	0. Unchecked	0. Unchecked	0. Unchecked	0. Unchecked	0. Unchecked	0. Unchecked	0. Unchecked	1. Checked	0. Unchecked		0. Unchecked	0. Unchecked	0. Unchecked	0. Unchecked	2. No	0. Unchecked	0. Unchecked	0. Unchecked	0. Unchecked						1	2	1. Christianity		5. Tertiary		0. Unchecked	0. Unchecked	0. Unchecked	1. Checked	0. Unchecked	0. Unchecked	0. Unchecked
178	cervical_pre_cancer_screening_form_1	1			1	178		26	1. Checked	1. Checked	0. Unchecked	0. Unchecked	1. Checked	0. Unchecked	0. Unchecked	0. Unchecked	0. Unchecked	0. Unchecked	0. Unchecked	0. Unchecked	0. Unchecked		0. Unchecked	0. Unchecked	0. Unchecked	0. Unchecked	2. No	0. Unchecked	0. Unchecked	0. Unchecked	0. Unchecked						0	0	1. Christianity		5. Tertiary		0. Unchecked	0. Unchecked	0. Unchecked	0. Unchecked	0. Unchecked	0. Unchecked	1. Checked
179	cervical_pre_cancer_screening_form_1	1			1	179		44	1. Checked	0. Unchecked	0. Unchecked	0. Unchecked	0. Unchecked	0. Unchecked	0. Unchecked	0. Unchecked	0. Unchecked	0. Unchecked	0. Unchecked	0. Unchecked	0. Unchecked		0. Unchecked	0. Unchecked	0. Unchecked	0. Unchecked	2. No	0. Unchecked	0. Unchecked	0. Unchecked	0. Unchecked						2	1	1. Christianity		5. Tertiary		0. Unchecked	0. Unchecked	0. Unchecked	1. Checked	0. Unchecked	0. Unchecked	0. Unchecked
180	cervical_pre_cancer_screening_form_1	1			1	180		29	1. Checked	0. Unchecked	1. Checked	0. Unchecked	1. Checked	0. Unchecked	0. Unchecked	0. Unchecked	0. Unchecked	0. Unchecked	0. Unchecked	0. Unchecked	0. Unchecked		0. Unchecked	1. Checked	0. Unchecked	0. Unchecked	2. No	0. Unchecked	0. Unchecked	0. Unchecked	0. Unchecked						0	0	1. Christianity		5. Tertiary		0. Unchecked	0. Unchecked	0. Unchecked	0. Unchecked	0. Unchecked	1. Checked	0. Unchecked
181	cervical_pre_cancer_screening_form_1	1			1	181		33	1. Checked	0. Unchecked	0. Unchecked	0. Unchecked	0. Unchecked	0. Unchecked	0. Unchecked	1. Checked	0. Unchecked	0. Unchecked	0. Unchecked	0. Unchecked	0. Unchecked		0. Unchecked	0. Unchecked	0. Unchecked	0. Unchecked	2. No	0. Unchecked	0. Unchecked	0. Unchecked	0. Unchecked						1	0	1. Christianity		5. Tertiary		0. Unchecked	0. Unchecked	0. Unchecked	0. Unchecked	0. Unchecked	1. Checked	0. Unchecked
182	cervical_pre_cancer_screening_form_1	1			1	182		29	1. Checked	0. Unchecked	1. Checked	0. Unchecked	0. Unchecked	0. Unchecked	0. Unchecked	0. Unchecked	0. Unchecked	0. Unchecked	0. Unchecked	0. Unchecked	0. Unchecked		0. Unchecked	1. Checked	0. Unchecked	0. Unchecked	2. No	0. Unchecked	0. Unchecked	0. Unchecked	0. Unchecked						0	0	1. Christianity		5. Tertiary		0. Unchecked	0. Unchecked	0. Unchecked	0. Unchecked	0. Unchecked	1. Checked	0. Unchecked
183	cervical_pre_cancer_screening_form_1	1			1	183		39	1. Checked	0. Unchecked	1. Checked	0. Unchecked	0. Unchecked	0. Unchecked	0. Unchecked	0. Unchecked	0. Unchecked	0. Unchecked	0. Unchecked	0. Unchecked	0. Unchecked		0. Unchecked	0. Unchecked	0. Unchecked	0. Unchecked	2. No	0. Unchecked	0. Unchecked	0. Unchecked	0. Unchecked						3	0	1. Christianity		5. Tertiary		0. Unchecked	0. Unchecked	1. Checked	0. Unchecked	0. Unchecked	0. Unchecked	0. Unchecked
184	cervical_pre_cancer_screening_form_1	1			1	184		57	1. Checked	0. Unchecked	0. Unchecked	0. Unchecked	0. Unchecked	0. Unchecked	0. Unchecked	0. Unchecked	0. Unchecked	0. Unchecked	0. Unchecked	0. Unchecked	0. Unchecked		0. Unchecked	0. Unchecked	0. Unchecked	0. Unchecked	2. No	0. Unchecked	0. Unchecked	0. Unchecked	0. Unchecked						1	1	1. Christianity		5. Tertiary		0. Unchecked	0. Unchecked	0. Unchecked	0. Unchecked	0. Unchecked	0. Unchecked	0. Unchecked
185	cervical_pre_cancer_screening_form_1	1			1	185		62	1. Checked	0. Unchecked	0. Unchecked	0. Unchecked	0. Unchecked	0. Unchecked	0. Unchecked	0. Unchecked	0. Unchecked	0. Unchecked	0. Unchecked	0. Unchecked	0. Unchecked		0. Unchecked	0. Unchecked	0. Unchecked	0. Unchecked	2. No	0. Unchecked	0. Unchecked	0. Unchecked	0. Unchecked						3	2	1. Christianity		1. No Schooling		0. Unchecked	0. Unchecked	0. Unchecked	0. Unchecked	0. Unchecked	0. Unchecked	0. Unchecked
186	cervical_pre_cancer_screening_form_1	1			1	186		49	1. Checked	1. Checked	0. Unchecked	0. Unchecked	0. Unchecked	0. Unchecked	0. Unchecked	0. Unchecked	0. Unchecked	0. Unchecked	0. Unchecked	0. Unchecked	0. Unchecked		0. Unchecked	0. Unchecked	0. Unchecked	0. Unchecked	2. No	0. Unchecked	0. Unchecked	0. Unchecked	0. Unchecked						1	0	1. Christianity		4. Senior High		0. Unchecked	0. Unchecked	0. Unchecked	0. Unchecked	1. Checked	0. Unchecked	0. Unchecked
187	cervical_pre_cancer_screening_form_1	1			1	187		35	1. Checked	0. Unchecked	0. Unchecked	0. Unchecked	0. Unchecked	0. Unchecked	0. Unchecked	0. Unchecked	0. Unchecked	0. Unchecked	0. Unchecked	0. Unchecked	0. Unchecked		0. Unchecked	0. Unchecked	0. Unchecked	0. Unchecked	2. No	0. Unchecked	0. Unchecked	0. Unchecked	0. Unchecked						0	0	1. Christianity		5. Tertiary		0. Unchecked	0. Unchecked	0. Unchecked	0. Unchecked	0. Unchecked	1. Checked	0. Unchecked
188	cervical_pre_cancer_screening_form_1	1			1	188		40	1. Checked	0. Unchecked	0. Unchecked	0. Unchecked	0. Unchecked	0. Unchecked	0. Unchecked	0. Unchecked	0. Unchecked	1. Checked	0. Unchecked	0. Unchecked	0. Unchecked		0. Unchecked	0. Unchecked	0. Unchecked	0. Unchecked	2. No	0. Unchecked	0. Unchecked	0. Unchecked	0. Unchecked						4	1	1. Christianity		3. Junior High		0. Unchecked	0. Unchecked	0. Unchecked	0. Unchecked	0. Unchecked	0. Unchecked	0. Unchecked
189	cervical_pre_cancer_screening_form_1	1			1	189		28	1. Checked	0. Unchecked	0. Unchecked	0. Unchecked	1. Checked	0. Unchecked	0. Unchecked	0. Unchecked	0. Unchecked	0. Unchecked	0. Unchecked	0. Unchecked	0. Unchecked		0. Unchecked	0. Unchecked	0. Unchecked	0. Unchecked	2. No	0. Unchecked	0. Unchecked	0. Unchecked	0. Unchecked						1	0	1. Christianity		3. Junior High		0. Unchecked	0. Unchecked	0. Unchecked	0. Unchecked	0. Unchecked	0. Unchecked	0. Unchecked
190	cervical_pre_cancer_screening_form_1	1			1	190		38	1. Checked	0. Unchecked	1. Checked	0. Unchecked	0. Unchecked	0. Unchecked	0. Unchecked	0. Unchecked	0. Unchecked	0. Unchecked	0. Unchecked	0. Unchecked	0. Unchecked		0. Unchecked	1. Checked	0. Unchecked	0. Unchecked	2. No	0. Unchecked	0. Unchecked	0. Unchecked	0. Unchecked						3	0	1. Christianity		5. Tertiary		0. Unchecked	0. Unchecked	0. Unchecked	0. Unchecked	0. Unchecked	1. Checked	0. Unchecked
191	cervical_pre_cancer_screening_form_1	1			1	191		30	1. Checked	0. Unchecked	1. Checked	0. Unchecked	0. Unchecked	0. Unchecked	0. Unchecked	0. Unchecked	0. Unchecked	0. Unchecked	0. Unchecked	0. Unchecked	0. Unchecked		0. Unchecked	0. Unchecked	0. Unchecked	0. Unchecked	2. No	0. Unchecked	0. Unchecked	0. Unchecked	0. Unchecked						0	0	1. Christianity		5. Tertiary		0. Unchecked	0. Unchecked	0. Unchecked	0. Unchecked	0. Unchecked	1. Checked	0. Unchecked
192	cervical_pre_cancer_screening_form_1	1			1	192		54	1. Checked	0. Unchecked	0. Unchecked	0. Unchecked	0. Unchecked	0. Unchecked	0. Unchecked	0. Unchecked	0. Unchecked	0. Unchecked	0. Unchecked	0. Unchecked	0. Unchecked		0. Unchecked	0. Unchecked	0. Unchecked	0. Unchecked	2. No	0. Unchecked	0. Unchecked	0. Unchecked	0. Unchecked						3	1	1. Christianity		4. Senior High		0. Unchecked	0. Unchecked	0. Unchecked	0. Unchecked	1. Checked	0. Unchecked	0. Unchecked
193	cervical_pre_cancer_screening_form_1	1			1	193		39	1. Checked	0. Unchecked	0. Unchecked	0. Unchecked	0. Unchecked	0. Unchecked	0. Unchecked	0. Unchecked	0. Unchecked	0. Unchecked	0. Unchecked	0. Unchecked	0. Unchecked		0. Unchecked	0. Unchecked	0. Unchecked	0. Unchecked	2. No	0. Unchecked	0. Unchecked	0. Unchecked	0. Unchecked						3	0	1. Christianity		5. Tertiary		0. Unchecked	0. Unchecked	1. Checked	0. Unchecked	0. Unchecked	0. Unchecked	0. Unchecked
194	cervical_pre_cancer_screening_form_1	1			1	194		30	1. Checked	0. Unchecked	0. Unchecked	0. Unchecked	0. Unchecked	0. Unchecked	0. Unchecked	0. Unchecked	0. Unchecked	0. Unchecked	0. Unchecked	0. Unchecked	0. Unchecked		0. Unchecked	0. Unchecked	0. Unchecked	0. Unchecked	2. No	0. Unchecked	0. Unchecked	0. Unchecked	0. Unchecked						0	0	1. Christianity		5. Tertiary		0. Unchecked	0. Unchecked	1. Checked	0. Unchecked	0. Unchecked	0. Unchecked	0. Unchecked
195	cervical_pre_cancer_screening_form_1	1			1	195		31	1. Checked	0. Unchecked	0. Unchecked	0. Unchecked	0. Unchecked	0. Unchecked	0. Unchecked	0. Unchecked	0. Unchecked	0. Unchecked	0. Unchecked	0. Unchecked	0. Unchecked		0. Unchecked	0. Unchecked	0. Unchecked	0. Unchecked	2. No	0. Unchecked	0. Unchecked	0. Unchecked	0. Unchecked						0	0	1. Christianity		5. Tertiary		0. Unchecked	0. Unchecked	1. Checked	0. Unchecked	0. Unchecked	0. Unchecked	0. Unchecked
196	cervical_pre_cancer_screening_form_1	1			1	196		32	1. Checked	0. Unchecked	0. Unchecked	0. Unchecked	0. Unchecked	0. Unchecked	0. Unchecked	0. Unchecked	0. Unchecked	0. Unchecked	0. Unchecked	0. Unchecked	0. Unchecked		0. Unchecked	0. Unchecked	0. Unchecked	0. Unchecked	2. No	0. Unchecked	0. Unchecked	0. Unchecked	0. Unchecked						0	0	1. Christianity		5. Tertiary		0. Unchecked	0. Unchecked	1. Checked	0. Unchecked	0. Unchecked	0. Unchecked	0. Unchecked
197	cervical_pre_cancer_screening_form_1	1			1	197		29	1. Checked	0. Unchecked	0. Unchecked	0. Unchecked	0. Unchecked	0. Unchecked	0. Unchecked	0. Unchecked	1. Checked	0. Unchecked	0. Unchecked	0. Unchecked	0. Unchecked		0. Unchecked	0. Unchecked	0. Unchecked	0. Unchecked	2. No	0. Unchecked	0. Unchecked	0. Unchecked	0. Unchecked						0	0	1. Christianity		5. Tertiary		0. Unchecked	0. Unchecked	1. Checked	0. Unchecked	0. Unchecked	0. Unchecked	0. Unchecked
198	cervical_pre_cancer_screening_form_1	1			1	198		41	1. Checked	0. Unchecked	0. Unchecked	0. Unchecked	0. Unchecked	0. Unchecked	0. Unchecked	0. Unchecked	0. Unchecked	0. Unchecked	0. Unchecked	0. Unchecked	0. Unchecked		0. Unchecked	0. Unchecked	0. Unchecked	0. Unchecked	2. No	0. Unchecked	0. Unchecked	0. Unchecked	0. Unchecked						3	0	1. Christianity		5. Tertiary		0. Unchecked	0. Unchecked	1. Checked	0. Unchecked	0. Unchecked	0. Unchecked	0. Unchecked
199	cervical_pre_cancer_screening_form_1	1			1	199		39	1. Checked	0. Unchecked	0. Unchecked	0. Unchecked	0. Unchecked	0. Unchecked	0. Unchecked	0. Unchecked	0. Unchecked	0. Unchecked	0. Unchecked	0. Unchecked	0. Unchecked		0. Unchecked	0. Unchecked	0. Unchecked	0. Unchecked	2. No	0. Unchecked	0. Unchecked	0. Unchecked	0. Unchecked						0	0	1. Christianity		5. Tertiary		0. Unchecked	0. Unchecked	0. Unchecked	0. Unchecked	0. Unchecked	0. Unchecked	0. Unchecked
200	cervical_pre_cancer_screening_form_1	1			1	200		39	1. Checked	0. Unchecked	0. Unchecked	0. Unchecked	0. Unchecked	0. Unchecked	0. Unchecked	0. Unchecked	0. Unchecked	0. Unchecked	0. Unchecked	0. Unchecked	0. Unchecked		0. Unchecked	0. Unchecked	0. Unchecked	0. Unchecked	2. No	0. Unchecked	0. Unchecked	0. Unchecked	0. Unchecked						3	1	1. Christianity		5. Tertiary		0. Unchecked	0. Unchecked	1. Checked	0. Unchecked	0. Unchecked	0. Unchecked	0. Unchecked
201	cervical_pre_cancer_screening_form_1	1			1	201		34	1. Checked	0. Unchecked	0. Unchecked	0. Unchecked	0. Unchecked	0. Unchecked	0. Unchecked	0. Unchecked	0. Unchecked	0. Unchecked	0. Unchecked	0. Unchecked	0. Unchecked		0. Unchecked	0. Unchecked	0. Unchecked	0. Unchecked	2. No	0. Unchecked	0. Unchecked	0. Unchecked	0. Unchecked						0	0	1. Christianity		5. Tertiary		0. Unchecked	0. Unchecked	1. Checked	0. Unchecked	0. Unchecked	0. Unchecked	0. Unchecked
202	cervical_pre_cancer_screening_form_1	1			1	202		42	1. Checked	0. Unchecked	0. Unchecked	0. Unchecked	0. Unchecked	0. Unchecked	0. Unchecked	0. Unchecked	0. Unchecked	0. Unchecked	0. Unchecked	0. Unchecked	0. Unchecked		0. Unchecked	0. Unchecked	0. Unchecked	0. Unchecked	2. No	0. Unchecked	0. Unchecked	0. Unchecked	0. Unchecked						3	0	1. Christianity		5. Tertiary		0. Unchecked	0. Unchecked	1. Checked	0. Unchecked	0. Unchecked	0. Unchecked	0. Unchecked
203	cervical_pre_cancer_screening_form_1	1			1	203		26	1. Checked	0. Unchecked	0. Unchecked	0. Unchecked	0. Unchecked	0. Unchecked	0. Unchecked	0. Unchecked	0. Unchecked	0. Unchecked	0. Unchecked	0. Unchecked	0. Unchecked		0. Unchecked	0. Unchecked	0. Unchecked	0. Unchecked	2. No	0. Unchecked	0. Unchecked	0. Unchecked	0. Unchecked						1	0	1. Christianity		5. Tertiary		0. Unchecked	0. Unchecked	1. Checked	0. Unchecked	0. Unchecked	0. Unchecked	0. Unchecked
204	cervical_pre_cancer_screening_form_1	1			1	204		36	1. Checked	0. Unchecked	0. Unchecked	0. Unchecked	0. Unchecked	0. Unchecked	0. Unchecked	0. Unchecked	0. Unchecked	0. Unchecked	0. Unchecked	0. Unchecked	0. Unchecked		0. Unchecked	0. Unchecked	0. Unchecked	0. Unchecked	2. No	0. Unchecked	0. Unchecked	0. Unchecked	0. Unchecked						0	0	1. Christianity		5. Tertiary		0. Unchecked	0. Unchecked	1. Checked	0. Unchecked	0. Unchecked	0. Unchecked	0. Unchecked
205	cervical_pre_cancer_screening_form_1	1			1	205		34	1. Checked	0. Unchecked	0. Unchecked	0. Unchecked	0. Unchecked	0. Unchecked	0. Unchecked	0. Unchecked	0. Unchecked	0. Unchecked	0. Unchecked	0. Unchecked	0. Unchecked		0. Unchecked	0. Unchecked	0. Unchecked	0. Unchecked	2. No	0. Unchecked	0. Unchecked	0. Unchecked	0. Unchecked						0	0	1. Christianity		5. Tertiary		0. Unchecked	0. Unchecked	1. Checked	0. Unchecked	0. Unchecked	0. Unchecked	0. Unchecked
206	cervical_pre_cancer_screening_form_1	1			1	206		31	1. Checked	0. Unchecked	0. Unchecked	0. Unchecked	0. Unchecked	0. Unchecked	0. Unchecked	0. Unchecked	0. Unchecked	0. Unchecked	0. Unchecked	0. Unchecked	0. Unchecked		0. Unchecked	0. Unchecked	0. Unchecked	0. Unchecked	2. No	0. Unchecked	0. Unchecked	0. Unchecked	0. Unchecked						0	0	1. Christianity		5. Tertiary		0. Unchecked	0. Unchecked	1. Checked	0. Unchecked	0. Unchecked	0. Unchecked	0. Unchecked
207	cervical_pre_cancer_screening_form_1	1			1	207		28	1. Checked	0. Unchecked	0. Unchecked	0. Unchecked	0. Unchecked	0. Unchecked	0. Unchecked	0. Unchecked	0. Unchecked	0. Unchecked	0. Unchecked	0. Unchecked	0. Unchecked		1. Checked	0. Unchecked	0. Unchecked	0. Unchecked	2. No	0. Unchecked	0. Unchecked	0. Unchecked	0. Unchecked						0	0	1. Christianity		5. Tertiary		0. Unchecked	0. Unchecked	1. Checked	0. Unchecked	0. Unchecked	0. Unchecked	0. Unchecked
208	cervical_pre_cancer_screening_form_1	1			1	208		36	1. Checked	0. Unchecked	0. Unchecked	0. Unchecked	0. Unchecked	0. Unchecked	0. Unchecked	0. Unchecked	0. Unchecked	0. Unchecked	0. Unchecked	0. Unchecked	0. Unchecked		0. Unchecked	0. Unchecked	0. Unchecked	0. Unchecked	2. No	0. Unchecked	0. Unchecked	0. Unchecked	0. Unchecked						3	1	1. Christianity		5. Tertiary		0. Unchecked	0. Unchecked	1. Checked	0. Unchecked	0. Unchecked	0. Unchecked	0. Unchecked
209	cervical_pre_cancer_screening_form_1	1			1	209		28	1. Checked	0. Unchecked	0. Unchecked	0. Unchecked	0. Unchecked	0. Unchecked	0. Unchecked	0. Unchecked	0. Unchecked	0. Unchecked	0. Unchecked	0. Unchecked	0. Unchecked		0. Unchecked	0. Unchecked	0. Unchecked	0. Unchecked	2. No	0. Unchecked	0. Unchecked	0. Unchecked	0. Unchecked						0	0	1. Christianity		5. Tertiary		0. Unchecked	0. Unchecked	1. Checked	0. Unchecked	0. Unchecked	0. Unchecked	0. Unchecked
210	cervical_pre_cancer_screening_form_1	1			1	210		34	1. Checked	0. Unchecked	0. Unchecked	0. Unchecked	0. Unchecked	0. Unchecked	0. Unchecked	0. Unchecked	0. Unchecked	0. Unchecked	0. Unchecked	0. Unchecked	0. Unchecked		0. Unchecked	0. Unchecked	0. Unchecked	0. Unchecked	2. No	0. Unchecked	0. Unchecked	0. Unchecked	0. Unchecked						1	0	1. Christianity		5. Tertiary		0. Unchecked	0. Unchecked	0. Unchecked	0. Unchecked	0. Unchecked	0. Unchecked	1. Checked
211	cervical_pre_cancer_screening_form_1	1			1	211		30	1. Checked	0. Unchecked	0. Unchecked	0. Unchecked	0. Unchecked	0. Unchecked	0. Unchecked	0. Unchecked	0. Unchecked	0. Unchecked	0. Unchecked	0. Unchecked	0. Unchecked		0. Unchecked	1. Checked	0. Unchecked	0. Unchecked	2. No	0. Unchecked	0. Unchecked	0. Unchecked	0. Unchecked						0	0	1. Christianity		5. Tertiary		0. Unchecked	0. Unchecked	1. Checked	0. Unchecked	0. Unchecked	0. Unchecked	0. Unchecked
212	cervical_pre_cancer_screening_form_1	1			1	212		29	1. Checked	0. Unchecked	0. Unchecked	0. Unchecked	0. Unchecked	0. Unchecked	0. Unchecked	0. Unchecked	0. Unchecked	0. Unchecked	0. Unchecked	0. Unchecked	0. Unchecked		0. Unchecked	0. Unchecked	0. Unchecked	0. Unchecked	2. No	0. Unchecked	0. Unchecked	0. Unchecked	0. Unchecked						0	0	1. Christianity		5. Tertiary		0. Unchecked	0. Unchecked	1. Checked	0. Unchecked	0. Unchecked	0. Unchecked	0. Unchecked
213	cervical_pre_cancer_screening_form_1	1			1	213		31	1. Checked	0. Unchecked	0. Unchecked	0. Unchecked	0. Unchecked	0. Unchecked	0. Unchecked	0. Unchecked	0. Unchecked	0. Unchecked	0. Unchecked	0. Unchecked	0. Unchecked		0. Unchecked	0. Unchecked	0. Unchecked	0. Unchecked	2. No	0. Unchecked	0. Unchecked	0. Unchecked	0. Unchecked						0	0	1. Christianity		5. Tertiary		0. Unchecked	0. Unchecked	1. Checked	0. Unchecked	0. Unchecked	0. Unchecked	0. Unchecked
214	cervical_pre_cancer_screening_form_1	1			1	214		32	1. Checked	0. Unchecked	0. Unchecked	0. Unchecked	0. Unchecked	0. Unchecked	0. Unchecked	0. Unchecked	0. Unchecked	0. Unchecked	0. Unchecked	0. Unchecked	0. Unchecked		0. Unchecked	0. Unchecked	0. Unchecked	0. Unchecked	2. No	0. Unchecked	0. Unchecked	0. Unchecked	0. Unchecked						0	0	2. Islamic		5. Tertiary		0. Unchecked	0. Unchecked	1. Checked	0. Unchecked	0. Unchecked	0. Unchecked	0. Unchecked
215	cervical_pre_cancer_screening_form_1	1			1	215		35	1. Checked	0. Unchecked	0. Unchecked	0. Unchecked	0. Unchecked	0. Unchecked	0. Unchecked	0. Unchecked	0. Unchecked	0. Unchecked	0. Unchecked	0. Unchecked	0. Unchecked		0. Unchecked	0. Unchecked	0. Unchecked	0. Unchecked	2. No	0. Unchecked	0. Unchecked	0. Unchecked	0. Unchecked						2	0	1. Christianity		5. Tertiary		0. Unchecked	0. Unchecked	1. Checked	0. Unchecked	0. Unchecked	0. Unchecked	0. Unchecked
216	cervical_pre_cancer_screening_form_1	1			1	216		37	1. Checked	0. Unchecked	0. Unchecked	0. Unchecked	0. Unchecked	0. Unchecked	0. Unchecked	0. Unchecked	0. Unchecked	0. Unchecked	0. Unchecked	0. Unchecked	0. Unchecked		0. Unchecked	0. Unchecked	0. Unchecked	0. Unchecked	2. No	0. Unchecked	0. Unchecked	0. Unchecked	0. Unchecked						0	0	1. Christianity		5. Tertiary		0. Unchecked	0. Unchecked	1. Checked	0. Unchecked	0. Unchecked	0. Unchecked	0. Unchecked
217	cervical_pre_cancer_screening_form_1	1			1	217		32	1. Checked	0. Unchecked	0. Unchecked	0. Unchecked	0. Unchecked	0. Unchecked	0. Unchecked	0. Unchecked	0. Unchecked	0. Unchecked	0. Unchecked	0. Unchecked	0. Unchecked		0. Unchecked	0. Unchecked	0. Unchecked	0. Unchecked	2. No	0. Unchecked	0. Unchecked	0. Unchecked	0. Unchecked						1	0	1. Christianity		5. Tertiary		0. Unchecked	0. Unchecked	1. Checked	0. Unchecked	0. Unchecked	0. Unchecked	0. Unchecked
218	cervical_pre_cancer_screening_form_1	1			1	218		34	1. Checked	0. Unchecked	0. Unchecked	0. Unchecked	0. Unchecked	0. Unchecked	0. Unchecked	0. Unchecked	0. Unchecked	0. Unchecked	0. Unchecked	0. Unchecked	0. Unchecked		0. Unchecked	0. Unchecked	0. Unchecked	0. Unchecked	2. No	0. Unchecked	0. Unchecked	0. Unchecked	0. Unchecked						3	0	1. Christianity		5. Tertiary		0. Unchecked	0. Unchecked	1. Checked	0. Unchecked	0. Unchecked	0. Unchecked	0. Unchecked
219	cervical_pre_cancer_screening_form_1	1			1	219		25	1. Checked	0. Unchecked	0. Unchecked	0. Unchecked	0. Unchecked	0. Unchecked	0. Unchecked	0. Unchecked	0. Unchecked	0. Unchecked	0. Unchecked	0. Unchecked	0. Unchecked		0. Unchecked	0. Unchecked	0. Unchecked	0. Unchecked	2. No	0. Unchecked	0. Unchecked	0. Unchecked	0. Unchecked						0	0	1. Christianity		5. Tertiary		0. Unchecked	0. Unchecked	0. Unchecked	0. Unchecked	0. Unchecked	0. Unchecked	1. Checked
220	cervical_pre_cancer_screening_form_1	1			1	220		26	1. Checked	0. Unchecked	0. Unchecked	0. Unchecked	0. Unchecked	0. Unchecked	0. Unchecked	0. Unchecked	0. Unchecked	0. Unchecked	0. Unchecked	0. Unchecked	0. Unchecked		0. Unchecked	0. Unchecked	0. Unchecked	0. Unchecked	2. No	0. Unchecked	0. Unchecked	0. Unchecked	0. Unchecked						0	0	2. Islamic		4. Senior High		0. Unchecked	0. Unchecked	0. Unchecked	0. Unchecked	1. Checked	0. Unchecked	0. Unchecked
221	cervical_pre_cancer_screening_form_1	1			1	221		35	1. Checked	0. Unchecked	0. Unchecked	0. Unchecked	0. Unchecked	0. Unchecked	0. Unchecked	0. Unchecked	0. Unchecked	0. Unchecked	0. Unchecked	0. Unchecked	0. Unchecked		0. Unchecked	0. Unchecked	0. Unchecked	0. Unchecked	2. No	0. Unchecked	0. Unchecked	0. Unchecked	0. Unchecked						2	0	1. Christianity		5. Tertiary		0. Unchecked	0. Unchecked	0. Unchecked	0. Unchecked	0. Unchecked	0. Unchecked	0. Unchecked
222	cervical_pre_cancer_screening_form_1	1			1	222		31	1. Checked	0. Unchecked	0. Unchecked	0. Unchecked	0. Unchecked	0. Unchecked	0. Unchecked	0. Unchecked	0. Unchecked	0. Unchecked	0. Unchecked	0. Unchecked	0. Unchecked		0. Unchecked	1. Checked	0. Unchecked	0. Unchecked	2. No	0. Unchecked	0. Unchecked	0. Unchecked	0. Unchecked						1	2	1. Christianity		5. Tertiary		0. Unchecked	0. Unchecked	0. Unchecked	0. Unchecked	0. Unchecked	0. Unchecked	0. Unchecked
223	cervical_pre_cancer_screening_form_1	1			1	223		50	1. Checked	0. Unchecked	0. Unchecked	0. Unchecked	0. Unchecked	0. Unchecked	0. Unchecked	0. Unchecked	0. Unchecked	0. Unchecked	0. Unchecked	0. Unchecked	0. Unchecked		0. Unchecked	0. Unchecked	0. Unchecked	0. Unchecked	2. No	0. Unchecked	0. Unchecked	0. Unchecked	0. Unchecked						4	0	1. Christianity		3. Junior High		0. Unchecked	0. Unchecked	0. Unchecked	0. Unchecked	1. Checked	0. Unchecked	0. Unchecked
224	cervical_pre_cancer_screening_form_1	1			1	224		42	1. Checked	0. Unchecked	0. Unchecked	0. Unchecked	0. Unchecked	0. Unchecked	0. Unchecked	0. Unchecked	0. Unchecked	0. Unchecked	0. Unchecked	0. Unchecked	0. Unchecked		0. Unchecked	0. Unchecked	0. Unchecked	0. Unchecked	2. No	0. Unchecked	0. Unchecked	0. Unchecked	0. Unchecked						4	0	1. Christianity		3. Junior High		0. Unchecked	0. Unchecked	0. Unchecked	0. Unchecked	1. Checked	0. Unchecked	0. Unchecked
225	cervical_pre_cancer_screening_form_1	1			1	225		35	1. Checked	0. Unchecked	0. Unchecked	0. Unchecked	0. Unchecked	0. Unchecked	0. Unchecked	0. Unchecked	0. Unchecked	0. Unchecked	0. Unchecked	0. Unchecked	0. Unchecked		1. Checked	0. Unchecked	0. Unchecked	0. Unchecked	2. No	0. Unchecked	0. Unchecked	0. Unchecked	0. Unchecked						3	0	1. Christianity		5. Tertiary		0. Unchecked	0. Unchecked	1. Checked	0. Unchecked	0. Unchecked	0. Unchecked	0. Unchecked
226	cervical_pre_cancer_screening_form_1	1			1	226		49	1. Checked	0. Unchecked	0. Unchecked	0. Unchecked	0. Unchecked	0. Unchecked	0. Unchecked	0. Unchecked	0. Unchecked	0. Unchecked	0. Unchecked	0. Unchecked	0. Unchecked		0. Unchecked	0. Unchecked	0. Unchecked	0. Unchecked	2. No	0. Unchecked	0. Unchecked	0. Unchecked	0. Unchecked						3	0	1. Christianity		5. Tertiary		0. Unchecked	0. Unchecked	0. Unchecked	0. Unchecked	0. Unchecked	1. Checked	0. Unchecked
227	cervical_pre_cancer_screening_form_1	1			1	227		38	1. Checked	0. Unchecked	0. Unchecked	0. Unchecked	0. Unchecked	0. Unchecked	0. Unchecked	0. Unchecked	0. Unchecked	0. Unchecked	0. Unchecked	0. Unchecked	0. Unchecked		0. Unchecked	1. Checked	0. Unchecked	0. Unchecked	2. No	0. Unchecked	0. Unchecked	0. Unchecked	0. Unchecked						3	0	1. Christianity		5. Tertiary		0. Unchecked	0. Unchecked	1. Checked	0. Unchecked	0. Unchecked	0. Unchecked	0. Unchecked
228	cervical_pre_cancer_screening_form_1	1			1	228		29	1. Checked	0. Unchecked	0. Unchecked	0. Unchecked	0. Unchecked	0. Unchecked	0. Unchecked	0. Unchecked	0. Unchecked	0. Unchecked	0. Unchecked	0. Unchecked	0. Unchecked		0. Unchecked	0. Unchecked	0. Unchecked	0. Unchecked	2. No	0. Unchecked	0. Unchecked	0. Unchecked	0. Unchecked						3	0	1. Christianity		3. Junior High		0. Unchecked	0. Unchecked	0. Unchecked	0. Unchecked	0. Unchecked	0. Unchecked	0. Unchecked
229	cervical_pre_cancer_screening_form_1	1			1	229		40	1. Checked	0. Unchecked	0. Unchecked	0. Unchecked	0. Unchecked	0. Unchecked	0. Unchecked	0. Unchecked	0. Unchecked	0. Unchecked	0. Unchecked	0. Unchecked	0. Unchecked		0. Unchecked	0. Unchecked	0. Unchecked	0. Unchecked	2. No	0. Unchecked	0. Unchecked	0. Unchecked	0. Unchecked						2	0	1. Christianity		5. Tertiary		0. Unchecked	0. Unchecked	1. Checked	0. Unchecked	0. Unchecked	0. Unchecked	0. Unchecked
230	cervical_pre_cancer_screening_form_1	1			1	230		67	1. Checked	0. Unchecked	0. Unchecked	0. Unchecked	0. Unchecked	0. Unchecked	0. Unchecked	0. Unchecked	0. Unchecked	0. Unchecked	0. Unchecked	0. Unchecked	0. Unchecked		0. Unchecked	0. Unchecked	0. Unchecked	0. Unchecked	2. No	0. Unchecked	0. Unchecked	0. Unchecked	0. Unchecked						3	3	1. Christianity		3. Junior High		0. Unchecked	0. Unchecked	0. Unchecked	0. Unchecked	1. Checked	0. Unchecked	0. Unchecked
231	cervical_pre_cancer_screening_form_1	1			1	231		26	1. Checked	1. Checked	0. Unchecked	0. Unchecked	0. Unchecked	0. Unchecked	0. Unchecked	0. Unchecked	0. Unchecked	0. Unchecked	0. Unchecked	0. Unchecked	0. Unchecked		0. Unchecked	0. Unchecked	0. Unchecked	0. Unchecked	2. No	0. Unchecked	0. Unchecked	0. Unchecked	0. Unchecked						0	0	1. Christianity		5. Tertiary		0. Unchecked	0. Unchecked	1. Checked	0. Unchecked	0. Unchecked	0. Unchecked	0. Unchecked
232	cervical_pre_cancer_screening_form_1	1			1	232		32	1. Checked	1. Checked	0. Unchecked	0. Unchecked	0. Unchecked	0. Unchecked	0. Unchecked	0. Unchecked	0. Unchecked	0. Unchecked	0. Unchecked	0. Unchecked	0. Unchecked		0. Unchecked	0. Unchecked	0. Unchecked	0. Unchecked	2. No	0. Unchecked	0. Unchecked	0. Unchecked	0. Unchecked						2	0	1. Christianity		3. Junior High		0. Unchecked	0. Unchecked	0. Unchecked	0. Unchecked	0. Unchecked	0. Unchecked	0. Unchecked
233	cervical_pre_cancer_screening_form_1	1			1	233		51	1. Checked	0. Unchecked	0. Unchecked	0. Unchecked	0. Unchecked	0. Unchecked	0. Unchecked	0. Unchecked	0. Unchecked	0. Unchecked	0. Unchecked	0. Unchecked	0. Unchecked		0. Unchecked	0. Unchecked	0. Unchecked	0. Unchecked	2. No	0. Unchecked	0. Unchecked	0. Unchecked	0. Unchecked						6	0	1. Christianity		4. Senior High		0. Unchecked	1. Checked	0. Unchecked	0. Unchecked	0. Unchecked	0. Unchecked	0. Unchecked
234	cervical_pre_cancer_screening_form_1	1			1	234		46	1. Checked	0. Unchecked	0. Unchecked	0. Unchecked	0. Unchecked	0. Unchecked	0. Unchecked	0. Unchecked	0. Unchecked	0. Unchecked	0. Unchecked	0. Unchecked	0. Unchecked		0. Unchecked	0. Unchecked	0. Unchecked	0. Unchecked	2. No	0. Unchecked	0. Unchecked	0. Unchecked	0. Unchecked						2	0	1. Christianity		3. Junior High		0. Unchecked	0. Unchecked	0. Unchecked	0. Unchecked	1. Checked	0. Unchecked	0. Unchecked
235	cervical_pre_cancer_screening_form_1	1			1	235		25	1. Checked	0. Unchecked	0. Unchecked	0. Unchecked	0. Unchecked	0. Unchecked	0. Unchecked	0. Unchecked	0. Unchecked	0. Unchecked	0. Unchecked	0. Unchecked	0. Unchecked		0. Unchecked	0. Unchecked	0. Unchecked	0. Unchecked	2. No	0. Unchecked	0. Unchecked	0. Unchecked	0. Unchecked						1	0	1. Christianity		5. Tertiary		0. Unchecked	0. Unchecked	1. Checked	0. Unchecked	0. Unchecked	0. Unchecked	0. Unchecked
236	cervical_pre_cancer_screening_form_1	1			1	236		35	1. Checked	0. Unchecked	0. Unchecked	0. Unchecked	0. Unchecked	0. Unchecked	0. Unchecked	0. Unchecked	0. Unchecked	0. Unchecked	0. Unchecked	0. Unchecked	0. Unchecked		0. Unchecked	1. Checked	0. Unchecked	0. Unchecked	2. No	0. Unchecked	0. Unchecked	0. Unchecked	0. Unchecked						3	1	1. Christianity		5. Tertiary		0. Unchecked	0. Unchecked	1. Checked	0. Unchecked	0. Unchecked	0. Unchecked	0. Unchecked
237	cervical_pre_cancer_screening_form_1	1			1	237		49	1. Checked	0. Unchecked	0. Unchecked	0. Unchecked	0. Unchecked	0. Unchecked	0. Unchecked	0. Unchecked	0. Unchecked	0. Unchecked	0. Unchecked	0. Unchecked	0. Unchecked		0. Unchecked	0. Unchecked	0. Unchecked	0. Unchecked	2. No	0. Unchecked	0. Unchecked	0. Unchecked	0. Unchecked						3	1	1. Christianity		3. Junior High		0. Unchecked	0. Unchecked	0. Unchecked	0. Unchecked	1. Checked	0. Unchecked	0. Unchecked
238	cervical_pre_cancer_screening_form_1	1			1	238		27	1. Checked	0. Unchecked	0. Unchecked	0. Unchecked	0. Unchecked	0. Unchecked	0. Unchecked	0. Unchecked	0. Unchecked	0. Unchecked	0. Unchecked	0. Unchecked	0. Unchecked		0. Unchecked	0. Unchecked	0. Unchecked	0. Unchecked	2. No	0. Unchecked	0. Unchecked	0. Unchecked	0. Unchecked						0	0	1. Christianity		5. Tertiary		0. Unchecked	0. Unchecked	1. Checked	0. Unchecked	0. Unchecked	0. Unchecked	0. Unchecked
239	cervical_pre_cancer_screening_form_1	1			1	239		47	1. Checked	0. Unchecked	0. Unchecked	0. Unchecked	0. Unchecked	0. Unchecked	0. Unchecked	0. Unchecked	0. Unchecked	0. Unchecked	0. Unchecked	0. Unchecked	0. Unchecked		0. Unchecked	1. Checked	0. Unchecked	0. Unchecked	2. No	0. Unchecked	0. Unchecked	0. Unchecked	0. Unchecked						5	0	1. Christianity		4. Senior High		0. Unchecked	0. Unchecked	1. Checked	0. Unchecked	0. Unchecked	0. Unchecked	0. Unchecked
240	cervical_pre_cancer_screening_form_1	1			1	240		47	1. Checked	0. Unchecked	0. Unchecked	0. Unchecked	0. Unchecked	0. Unchecked	0. Unchecked	0. Unchecked	0. Unchecked	0. Unchecked	0. Unchecked	0. Unchecked	0. Unchecked		0. Unchecked	0. Unchecked	0. Unchecked	0. Unchecked	2. No	0. Unchecked	0. Unchecked	0. Unchecked	0. Unchecked						4	0	1. Christianity		2. Primary		0. Unchecked	0. Unchecked	0. Unchecked	0. Unchecked	1. Checked	0. Unchecked	0. Unchecked
241	cervical_pre_cancer_screening_form_1	1			1	241		45	1. Checked	1. Checked	1. Checked	0. Unchecked	0. Unchecked	0. Unchecked	0. Unchecked	0. Unchecked	0. Unchecked	1. Checked	0. Unchecked	0. Unchecked	0. Unchecked		0. Unchecked	1. Checked	0. Unchecked	0. Unchecked	2. No	0. Unchecked	0. Unchecked	0. Unchecked	0. Unchecked						3	0	1. Christianity		5. Tertiary		0. Unchecked	0. Unchecked	0. Unchecked	1. Checked	0. Unchecked	0. Unchecked	0. Unchecked
242	cervical_pre_cancer_screening_form_1	1			1	242		38	1. Checked	1. Checked	1. Checked	0. Unchecked	1. Checked	0. Unchecked	0. Unchecked	1. Checked	0. Unchecked	0. Unchecked	0. Unchecked	0. Unchecked	0. Unchecked		0. Unchecked	0. Unchecked	0. Unchecked	0. Unchecked	2. No	0. Unchecked	0. Unchecked	0. Unchecked	0. Unchecked						4	0	1. Christianity		1. No Schooling		0. Unchecked	0. Unchecked	0. Unchecked	0. Unchecked	0. Unchecked	0. Unchecked	0. Unchecked
243	cervical_pre_cancer_screening_form_1	1			1	243		39	1. Checked	0. Unchecked	0. Unchecked	0. Unchecked	0. Unchecked	0. Unchecked	0. Unchecked	0. Unchecked	0. Unchecked	0. Unchecked	0. Unchecked	0. Unchecked	0. Unchecked		0. Unchecked	0. Unchecked	1. Checked	0. Unchecked	2. No	0. Unchecked	0. Unchecked	0. Unchecked	0. Unchecked						4	0	1. Christianity		5. Tertiary		0. Unchecked	0. Unchecked	0. Unchecked	0. Unchecked	0. Unchecked	0. Unchecked	0. Unchecked
244	cervical_pre_cancer_screening_form_1	1			1	244		34	1. Checked	0. Unchecked	0. Unchecked	0. Unchecked	0. Unchecked	0. Unchecked	0. Unchecked	1. Checked	0. Unchecked	0. Unchecked	0. Unchecked	0. Unchecked	0. Unchecked		0. Unchecked	0. Unchecked	0. Unchecked	0. Unchecked	2. No	0. Unchecked	0. Unchecked	0. Unchecked	0. Unchecked						2	2	2. Islamic		5. Tertiary		0. Unchecked	0. Unchecked	1. Checked	0. Unchecked	0. Unchecked	0. Unchecked	0. Unchecked
245	cervical_pre_cancer_screening_form_1	1			1	245		25	1. Checked	0. Unchecked	1. Checked	0. Unchecked	0. Unchecked	1. Checked	0. Unchecked	0. Unchecked	0. Unchecked	0. Unchecked	0. Unchecked	0. Unchecked	0. Unchecked		0. Unchecked	0. Unchecked	0. Unchecked	0. Unchecked	2. No	0. Unchecked	0. Unchecked	0. Unchecked	0. Unchecked						0	0	1. Christianity		5. Tertiary		0. Unchecked	0. Unchecked	0. Unchecked	0. Unchecked	0. Unchecked	0. Unchecked	1. Checked
246	cervical_pre_cancer_screening_form_1	1			1	246		40	1. Checked	0. Unchecked	0. Unchecked	0. Unchecked	0. Unchecked	0. Unchecked	0. Unchecked	0. Unchecked	0. Unchecked	0. Unchecked	0. Unchecked	0. Unchecked	0. Unchecked		0. Unchecked	0. Unchecked	0. Unchecked	0. Unchecked	2. No	0. Unchecked	0. Unchecked	0. Unchecked	0. Unchecked						2	1	1. Christianity		5. Tertiary		0. Unchecked	0. Unchecked	1. Checked	0. Unchecked	0. Unchecked	0. Unchecked	0. Unchecked
247	cervical_pre_cancer_screening_form_1	1			1	247		25	1. Checked	0. Unchecked	0. Unchecked	0. Unchecked	0. Unchecked	0. Unchecked	0. Unchecked	0. Unchecked	0. Unchecked	0. Unchecked	0. Unchecked	0. Unchecked	0. Unchecked		0. Unchecked	1. Checked	0. Unchecked	0. Unchecked	2. No	0. Unchecked	0. Unchecked	0. Unchecked	0. Unchecked						0	0	1. Christianity		5. Tertiary		0. Unchecked	0. Unchecked	1. Checked	0. Unchecked	0. Unchecked	0. Unchecked	1. Checked
248	cervical_pre_cancer_screening_form_1	1			1	248		32	1. Checked	0. Unchecked	1. Checked	0. Unchecked	0. Unchecked	0. Unchecked	0. Unchecked	0. Unchecked	0. Unchecked	0. Unchecked	0. Unchecked	0. Unchecked	0. Unchecked		0. Unchecked	1. Checked	0. Unchecked	0. Unchecked	2. No	0. Unchecked	0. Unchecked	0. Unchecked	0. Unchecked						3	0	1. Christianity		5. Tertiary		0. Unchecked	0. Unchecked	1. Checked	0. Unchecked	0. Unchecked	0. Unchecked	0. Unchecked
249	cervical_pre_cancer_screening_form_1	1			1	249		30	1. Checked	0. Unchecked	0. Unchecked	0. Unchecked	0. Unchecked	0. Unchecked	0. Unchecked	1. Checked	0. Unchecked	0. Unchecked	0. Unchecked	0. Unchecked	0. Unchecked		0. Unchecked	0. Unchecked	0. Unchecked	0. Unchecked	2. No	0. Unchecked	0. Unchecked	0. Unchecked	0. Unchecked						1	0	1. Christianity		5. Tertiary		0. Unchecked	0. Unchecked	1. Checked	0. Unchecked	0. Unchecked	0. Unchecked	0. Unchecked
250	cervical_pre_cancer_screening_form_1	1			1	250		27	1. Checked	0. Unchecked	0. Unchecked	0. Unchecked	0. Unchecked	0. Unchecked	0. Unchecked	0. Unchecked	0. Unchecked	0. Unchecked	0. Unchecked	0. Unchecked	0. Unchecked		0. Unchecked	0. Unchecked	0. Unchecked	0. Unchecked	2. No	0. Unchecked	0. Unchecked	0. Unchecked	0. Unchecked						2	2	2. Islamic		5. Tertiary		0. Unchecked	0. Unchecked	1. Checked	0. Unchecked	0. Unchecked	0. Unchecked	0. Unchecked
251	cervical_pre_cancer_screening_form_1	1			1	251		34	1. Checked	0. Unchecked	0. Unchecked	0. Unchecked	0. Unchecked	0. Unchecked	0. Unchecked	0. Unchecked	0. Unchecked	0. Unchecked	0. Unchecked	0. Unchecked	0. Unchecked		0. Unchecked	0. Unchecked	0. Unchecked	0. Unchecked	2. No	0. Unchecked	0. Unchecked	0. Unchecked	0. Unchecked						2	0	1. Christianity		5. Tertiary		0. Unchecked	0. Unchecked	1. Checked	0. Unchecked	0. Unchecked	0. Unchecked	0. Unchecked
252	cervical_pre_cancer_screening_form_1	1			1	252		32	1. Checked	0. Unchecked	0. Unchecked	0. Unchecked	0. Unchecked	0. Unchecked	0. Unchecked	0. Unchecked	0. Unchecked	0. Unchecked	0. Unchecked	0. Unchecked	0. Unchecked		0. Unchecked	0. Unchecked	0. Unchecked	0. Unchecked	2. No	0. Unchecked	0. Unchecked	0. Unchecked	0. Unchecked						3	0	2. Islamic		5. Tertiary		0. Unchecked	0. Unchecked	1. Checked	0. Unchecked	0. Unchecked	0. Unchecked	0. Unchecked
253	cervical_pre_cancer_screening_form_1	1			1	253		37	1. Checked	0. Unchecked	0. Unchecked	0. Unchecked	0. Unchecked	0. Unchecked	0. Unchecked	0. Unchecked	0. Unchecked	0. Unchecked	0. Unchecked	0. Unchecked	0. Unchecked		0. Unchecked	0. Unchecked	0. Unchecked	0. Unchecked	2. No	0. Unchecked	0. Unchecked	0. Unchecked	0. Unchecked						2	0	2. Islamic		5. Tertiary		0. Unchecked	0. Unchecked	1. Checked	0. Unchecked	0. Unchecked	0. Unchecked	0. Unchecked
254	cervical_pre_cancer_screening_form_1	1			1	254		44	1. Checked	1. Checked	1. Checked	0. Unchecked	1. Checked	0. Unchecked	1. Checked	0. Unchecked	0. Unchecked	0. Unchecked	0. Unchecked	0. Unchecked	0. Unchecked		0. Unchecked	1. Checked	0. Unchecked	0. Unchecked	2. No	0. Unchecked	0. Unchecked	0. Unchecked	0. Unchecked						3	0	1. Christianity		4. Senior High		0. Unchecked	0. Unchecked	1. Checked	0. Unchecked	0. Unchecked	0. Unchecked	0. Unchecked
255	cervical_pre_cancer_screening_form_1	1			1	255		30	1. Checked	0. Unchecked	0. Unchecked	0. Unchecked	0. Unchecked	0. Unchecked	0. Unchecked	0. Unchecked	0. Unchecked	0. Unchecked	0. Unchecked	0. Unchecked	0. Unchecked		0. Unchecked	0. Unchecked	0. Unchecked	0. Unchecked	2. No	0. Unchecked	0. Unchecked	0. Unchecked	0. Unchecked						2	0	2. Islamic		3. Junior High		0. Unchecked	0. Unchecked	0. Unchecked	0. Unchecked	1. Checked	0. Unchecked	0. Unchecked
256	cervical_pre_cancer_screening_form_1	1			1	256		27	1. Checked	0. Unchecked	0. Unchecked	0. Unchecked	0. Unchecked	0. Unchecked	0. Unchecked	0. Unchecked	0. Unchecked	0. Unchecked	0. Unchecked	0. Unchecked	0. Unchecked		0. Unchecked	0. Unchecked	0. Unchecked	0. Unchecked	2. No	0. Unchecked	0. Unchecked	0. Unchecked	0. Unchecked						0	0	1. Christianity		5. Tertiary		0. Unchecked	0. Unchecked	1. Checked	0. Unchecked	0. Unchecked	0. Unchecked	0. Unchecked
257	cervical_pre_cancer_screening_form_1	1			1	257		34	1. Checked	0. Unchecked	0. Unchecked	0. Unchecked	0. Unchecked	0. Unchecked	0. Unchecked	0. Unchecked	0. Unchecked	0. Unchecked	0. Unchecked	0. Unchecked	0. Unchecked		0. Unchecked	0. Unchecked	0. Unchecked	0. Unchecked	2. No	0. Unchecked	0. Unchecked	0. Unchecked	0. Unchecked						2	2	2. Islamic		5. Tertiary		0. Unchecked	0. Unchecked	1. Checked	0. Unchecked	0. Unchecked	0. Unchecked	0. Unchecked
258	cervical_pre_cancer_screening_form_1	1			1	258		46	1. Checked	0. Unchecked	0. Unchecked	0. Unchecked	0. Unchecked	0. Unchecked	0. Unchecked	0. Unchecked	0. Unchecked	0. Unchecked	0. Unchecked	0. Unchecked	0. Unchecked		0. Unchecked	1. Checked	0. Unchecked	0. Unchecked	2. No	0. Unchecked	0. Unchecked	0. Unchecked	0. Unchecked						3	0	1. Christianity		5. Tertiary		0. Unchecked	0. Unchecked	0. Unchecked	0. Unchecked	0. Unchecked	1. Checked	0. Unchecked
259	cervical_pre_cancer_screening_form_1	1			1	259		33	1. Checked	0. Unchecked	0. Unchecked	0. Unchecked	0. Unchecked	0. Unchecked	0. Unchecked	0. Unchecked	1. Checked	0. Unchecked	0. Unchecked	0. Unchecked	0. Unchecked		0. Unchecked	0. Unchecked	0. Unchecked	0. Unchecked	2. No	0. Unchecked	0. Unchecked	0. Unchecked	0. Unchecked						0	0	2. Islamic		3. Junior High		0. Unchecked	0. Unchecked	0. Unchecked	0. Unchecked	0. Unchecked	0. Unchecked	0. Unchecked
260	cervical_pre_cancer_screening_form_1	1			1	260		40	1. Checked	0. Unchecked	0. Unchecked	0. Unchecked	0. Unchecked	0. Unchecked	0. Unchecked	0. Unchecked	0. Unchecked	0. Unchecked	0. Unchecked	0. Unchecked	0. Unchecked		0. Unchecked	1. Checked	0. Unchecked	0. Unchecked	2. No	0. Unchecked	0. Unchecked	0. Unchecked	0. Unchecked						3	1	1. Christianity		4. Senior High		0. Unchecked	0. Unchecked	0. Unchecked	0. Unchecked	0. Unchecked	0. Unchecked	0. Unchecked
261	cervical_pre_cancer_screening_form_1	1			1	261		37	1. Checked	0. Unchecked	0. Unchecked	0. Unchecked	0. Unchecked	0. Unchecked	0. Unchecked	0. Unchecked	0. Unchecked	0. Unchecked	0. Unchecked	0. Unchecked	0. Unchecked		0. Unchecked	0. Unchecked	0. Unchecked	0. Unchecked	2. No	0. Unchecked	0. Unchecked	0. Unchecked	0. Unchecked						1	0	2. Islamic		5. Tertiary		0. Unchecked	0. Unchecked	1. Checked	0. Unchecked	0. Unchecked	0. Unchecked	0. Unchecked
262	cervical_pre_cancer_screening_form_1	1			1	262		32	1. Checked	0. Unchecked	1. Checked	0. Unchecked	0. Unchecked	0. Unchecked	0. Unchecked	0. Unchecked	0. Unchecked	1. Checked	0. Unchecked	0. Unchecked	0. Unchecked		0. Unchecked	1. Checked	0. Unchecked	0. Unchecked	2. No	0. Unchecked	0. Unchecked	0. Unchecked	0. Unchecked						1	2	2. Islamic		5. Tertiary		0. Unchecked	0. Unchecked	1. Checked	0. Unchecked	0. Unchecked	0. Unchecked	0. Unchecked
263	cervical_pre_cancer_screening_form_1	1			1	263		47	1. Checked	0. Unchecked	0. Unchecked	0. Unchecked	0. Unchecked	0. Unchecked	0. Unchecked	0. Unchecked	1. Checked	1. Checked	0. Unchecked	0. Unchecked	0. Unchecked		0. Unchecked	1. Checked	0. Unchecked	0. Unchecked	2. No	0. Unchecked	0. Unchecked	0. Unchecked	0. Unchecked						1	0	1. Christianity		5. Tertiary		0. Unchecked	0. Unchecked	1. Checked	0. Unchecked	0. Unchecked	0. Unchecked	0. Unchecked
264	cervical_pre_cancer_screening_form_1	1			1	264		27	1. Checked	1. Checked	1. Checked	0. Unchecked	1. Checked	0. Unchecked	0. Unchecked	0. Unchecked	0. Unchecked	1. Checked	0. Unchecked	0. Unchecked	0. Unchecked		0. Unchecked	0. Unchecked	0. Unchecked	0. Unchecked	2. No	0. Unchecked	0. Unchecked	0. Unchecked	0. Unchecked						0	0	2. Islamic		5. Tertiary		0. Unchecked	0. Unchecked	1. Checked	0. Unchecked	0. Unchecked	0. Unchecked	0. Unchecked
265	cervical_pre_cancer_screening_form_1	1			1	265		34	1. Checked	0. Unchecked	0. Unchecked	0. Unchecked	0. Unchecked	0. Unchecked	0. Unchecked	0. Unchecked	0. Unchecked	0. Unchecked	0. Unchecked	0. Unchecked	0. Unchecked		0. Unchecked	0. Unchecked	0. Unchecked	0. Unchecked	2. No	0. Unchecked	0. Unchecked	0. Unchecked	0. Unchecked						1	0	1. Christianity		5. Tertiary		0. Unchecked	0. Unchecked	1. Checked	0. Unchecked	0. Unchecked	0. Unchecked	0. Unchecked
266	cervical_pre_cancer_screening_form_1	1			1	266		38	1. Checked	0. Unchecked	0. Unchecked	0. Unchecked	0. Unchecked	0. Unchecked	0. Unchecked	0. Unchecked	0. Unchecked	0. Unchecked	0. Unchecked	0. Unchecked	0. Unchecked		0. Unchecked	0. Unchecked	0. Unchecked	0. Unchecked	2. No	0. Unchecked	0. Unchecked	0. Unchecked	0. Unchecked						3	0	1. Christianity		5. Tertiary		0. Unchecked	0. Unchecked	1. Checked	0. Unchecked	0. Unchecked	0. Unchecked	0. Unchecked
267	cervical_pre_cancer_screening_form_1	1			1	267		34	1. Checked	0. Unchecked	0. Unchecked	0. Unchecked	0. Unchecked	0. Unchecked	0. Unchecked	0. Unchecked	0. Unchecked	0. Unchecked	0. Unchecked	0. Unchecked	0. Unchecked		0. Unchecked	1. Checked	0. Unchecked	0. Unchecked	2. No	0. Unchecked	0. Unchecked	0. Unchecked	0. Unchecked						3	0	2. Islamic		5. Tertiary		0. Unchecked	0. Unchecked	1. Checked	0. Unchecked	0. Unchecked	0. Unchecked	0. Unchecked
268	cervical_pre_cancer_screening_form_1	1			1	268		26	1. Checked	0. Unchecked	0. Unchecked	0. Unchecked	0. Unchecked	0. Unchecked	0. Unchecked	0. Unchecked	0. Unchecked	0. Unchecked	0. Unchecked	0. Unchecked	0. Unchecked		0. Unchecked	0. Unchecked	0. Unchecked	0. Unchecked	2. No	0. Unchecked	0. Unchecked	0. Unchecked	0. Unchecked						0	0	1. Christianity		4. Senior High		0. Unchecked	0. Unchecked	0. Unchecked	0. Unchecked	1. Checked	0. Unchecked	0. Unchecked
269	cervical_pre_cancer_screening_form_1	1			1	269		33	1. Checked	0. Unchecked	0. Unchecked	0. Unchecked	0. Unchecked	0. Unchecked	0. Unchecked	0. Unchecked	0. Unchecked	0. Unchecked	0. Unchecked	0. Unchecked	0. Unchecked		0. Unchecked	0. Unchecked	0. Unchecked	0. Unchecked	2. No	0. Unchecked	0. Unchecked	0. Unchecked	0. Unchecked						3	0	1. Christianity		5. Tertiary		0. Unchecked	0. Unchecked	0. Unchecked	0. Unchecked	0. Unchecked	0. Unchecked	1. Checked
270	cervical_pre_cancer_screening_form_1	1			1	270		32	1. Checked	0. Unchecked	0. Unchecked	0. Unchecked	0. Unchecked	0. Unchecked	0. Unchecked	0. Unchecked	0. Unchecked	0. Unchecked	0. Unchecked	0. Unchecked	0. Unchecked		0. Unchecked	0. Unchecked	0. Unchecked	0. Unchecked	2. No	0. Unchecked	0. Unchecked	0. Unchecked	0. Unchecked						4	0	1. Christianity		2. Primary		0. Unchecked	0. Unchecked	0. Unchecked	0. Unchecked	0. Unchecked	0. Unchecked	0. Unchecked
271	cervical_pre_cancer_screening_form_1	1			1	271		55	1. Checked	0. Unchecked	0. Unchecked	0. Unchecked	0. Unchecked	0. Unchecked	0. Unchecked	0. Unchecked	0. Unchecked	0. Unchecked	0. Unchecked	0. Unchecked	0. Unchecked		0. Unchecked	0. Unchecked	0. Unchecked	0. Unchecked	2. No	0. Unchecked	0. Unchecked	0. Unchecked	0. Unchecked						3	0	1. Christianity		3. Junior High		0. Unchecked	0. Unchecked	0. Unchecked	0. Unchecked	1. Checked	0. Unchecked	0. Unchecked
272	cervical_pre_cancer_screening_form_1	1			1	272		44	1. Checked	0. Unchecked	0. Unchecked	0. Unchecked	0. Unchecked	0. Unchecked	0. Unchecked	0. Unchecked	0. Unchecked	0. Unchecked	0. Unchecked	0. Unchecked	0. Unchecked		0. Unchecked	1. Checked	0. Unchecked	0. Unchecked	2. No	0. Unchecked	0. Unchecked	0. Unchecked	0. Unchecked						6	0	1. Christianity		3. Junior High		0. Unchecked	0. Unchecked	0. Unchecked	0. Unchecked	1. Checked	0. Unchecked	0. Unchecked
273	cervical_pre_cancer_screening_form_1	1			1	273		29	1. Checked	0. Unchecked	0. Unchecked	0. Unchecked	1. Checked	0. Unchecked	0. Unchecked	1. Checked	0. Unchecked	1. Checked	0. Unchecked	0. Unchecked	0. Unchecked		0. Unchecked	0. Unchecked	0. Unchecked	0. Unchecked	2. No	0. Unchecked	0. Unchecked	0. Unchecked	0. Unchecked						2	0	1. Christianity		5. Tertiary		0. Unchecked	0. Unchecked	1. Checked	0. Unchecked	0. Unchecked	0. Unchecked	0. Unchecked
274	cervical_pre_cancer_screening_form_1	1			1	274		34	1. Checked	0. Unchecked	0. Unchecked	0. Unchecked	0. Unchecked	0. Unchecked	0. Unchecked	0. Unchecked	0. Unchecked	0. Unchecked	0. Unchecked	0. Unchecked	0. Unchecked		0. Unchecked	0. Unchecked	0. Unchecked	0. Unchecked	2. No	0. Unchecked	0. Unchecked	0. Unchecked	0. Unchecked						1	1	1. Christianity		5. Tertiary		0. Unchecked	0. Unchecked	0. Unchecked	0. Unchecked	0. Unchecked	0. Unchecked	0. Unchecked
275	cervical_pre_cancer_screening_form_1	1			1	275		47	1. Checked	0. Unchecked	0. Unchecked	0. Unchecked	0. Unchecked	0. Unchecked	0. Unchecked	0. Unchecked	0. Unchecked	0. Unchecked	0. Unchecked	0. Unchecked	0. Unchecked		0. Unchecked	0. Unchecked	0. Unchecked	0. Unchecked	2. No	0. Unchecked	0. Unchecked	0. Unchecked	0. Unchecked						1	1	1. Christianity		4. Senior High		0. Unchecked	0. Unchecked	0. Unchecked	0. Unchecked	0. Unchecked	0. Unchecked	0. Unchecked
276	cervical_pre_cancer_screening_form_1	1			1	276		33	1. Checked	0. Unchecked	0. Unchecked	0. Unchecked	0. Unchecked	0. Unchecked	0. Unchecked	0. Unchecked	0. Unchecked	0. Unchecked	0. Unchecked	0. Unchecked	0. Unchecked		0. Unchecked	0. Unchecked	0. Unchecked	0. Unchecked	2. No	0. Unchecked	0. Unchecked	0. Unchecked	0. Unchecked						0	0	1. Christianity		5. Tertiary		0. Unchecked	0. Unchecked	1. Checked	0. Unchecked	0. Unchecked	0. Unchecked	0. Unchecked
277	cervical_pre_cancer_screening_form_1	1			1	277		25	1. Checked	0. Unchecked	0. Unchecked	0. Unchecked	0. Unchecked	0. Unchecked	0. Unchecked	0. Unchecked	0. Unchecked	0. Unchecked	0. Unchecked	0. Unchecked	0. Unchecked		0. Unchecked	0. Unchecked	0. Unchecked	0. Unchecked	2. No	0. Unchecked	0. Unchecked	0. Unchecked	0. Unchecked						0	0	1. Christianity		5. Tertiary		0. Unchecked	0. Unchecked	0. Unchecked	0. Unchecked	0. Unchecked	0. Unchecked	1. Checked
278	cervical_pre_cancer_screening_form_1	1			1	278		44	1. Checked	0. Unchecked	0. Unchecked	0. Unchecked	0. Unchecked	0. Unchecked	0. Unchecked	1. Checked	0. Unchecked	0. Unchecked	0. Unchecked	0. Unchecked	0. Unchecked		0. Unchecked	0. Unchecked	0. Unchecked	0. Unchecked	2. No	0. Unchecked	0. Unchecked	0. Unchecked	0. Unchecked						3	0	1. Christianity		5. Tertiary		0. Unchecked	0. Unchecked	0. Unchecked	0. Unchecked	0. Unchecked	1. Checked	0. Unchecked
279	cervical_pre_cancer_screening_form_1	1			1	279		35	1. Checked	0. Unchecked	0. Unchecked	0. Unchecked	0. Unchecked	0. Unchecked	0. Unchecked	0. Unchecked	0. Unchecked	0. Unchecked	0. Unchecked	0. Unchecked	0. Unchecked		0. Unchecked	0. Unchecked	0. Unchecked	0. Unchecked	2. No	0. Unchecked	0. Unchecked	0. Unchecked	0. Unchecked						4	0	2. Islamic		2. Primary		0. Unchecked	0. Unchecked	0. Unchecked	0. Unchecked	1. Checked	0. Unchecked	0. Unchecked
280	cervical_pre_cancer_screening_form_1	1			1	280		32	1. Checked	0. Unchecked	0. Unchecked	0. Unchecked	0. Unchecked	0. Unchecked	0. Unchecked	0. Unchecked	0. Unchecked	0. Unchecked	0. Unchecked	0. Unchecked	0. Unchecked		0. Unchecked	1. Checked	0. Unchecked	0. Unchecked	2. No	0. Unchecked	0. Unchecked	0. Unchecked	0. Unchecked						3	1	1. Christianity		2. Primary		0. Unchecked	1. Checked	0. Unchecked	0. Unchecked	0. Unchecked	0. Unchecked	0. Unchecked
281	cervical_pre_cancer_screening_form_1	1			1	281		35	1. Checked	0. Unchecked	0. Unchecked	0. Unchecked	0. Unchecked	0. Unchecked	0. Unchecked	0. Unchecked	0. Unchecked	0. Unchecked	0. Unchecked	0. Unchecked	0. Unchecked		0. Unchecked	0. Unchecked	0. Unchecked	0. Unchecked	2. No	0. Unchecked	0. Unchecked	0. Unchecked	0. Unchecked						2	0	1. Christianity		3. Junior High		0. Unchecked	1. Checked	0. Unchecked	0. Unchecked	0. Unchecked	0. Unchecked	0. Unchecked
282	cervical_pre_cancer_screening_form_1	1			1	282		54	1. Checked	0. Unchecked	0. Unchecked	0. Unchecked	0. Unchecked	0. Unchecked	0. Unchecked	0. Unchecked	0. Unchecked	0. Unchecked	0. Unchecked	0. Unchecked	0. Unchecked		0. Unchecked	0. Unchecked	0. Unchecked	0. Unchecked	2. No	0. Unchecked	0. Unchecked	0. Unchecked	0. Unchecked						2	0	1. Christianity		4. Senior High		0. Unchecked	1. Checked	0. Unchecked	0. Unchecked	0. Unchecked	0. Unchecked	0. Unchecked
283	cervical_pre_cancer_screening_form_1	1			1	283		35	1. Checked	0. Unchecked	0. Unchecked	0. Unchecked	0. Unchecked	0. Unchecked	0. Unchecked	0. Unchecked	0. Unchecked	0. Unchecked	0. Unchecked	0. Unchecked	0. Unchecked		0. Unchecked	0. Unchecked	0. Unchecked	0. Unchecked	2. No	0. Unchecked	0. Unchecked	0. Unchecked	0. Unchecked						4	0	1. Christianity		3. Junior High		0. Unchecked	0. Unchecked	0. Unchecked	0. Unchecked	1. Checked	0. Unchecked	0. Unchecked
284	cervical_pre_cancer_screening_form_1	1			1	284		58	1. Checked	0. Unchecked	0. Unchecked	0. Unchecked	0. Unchecked	0. Unchecked	0. Unchecked	0. Unchecked	0. Unchecked	0. Unchecked	0. Unchecked	0. Unchecked	0. Unchecked		0. Unchecked	0. Unchecked	0. Unchecked	0. Unchecked	2. No	0. Unchecked	0. Unchecked	0. Unchecked	0. Unchecked						7	1	1. Christianity		4. Senior High		0. Unchecked	0. Unchecked	0. Unchecked	0. Unchecked	1. Checked	0. Unchecked	0. Unchecked
285	cervical_pre_cancer_screening_form_1	1			1	285		71	1. Checked	0. Unchecked	0. Unchecked	0. Unchecked	0. Unchecked	0. Unchecked	0. Unchecked	0. Unchecked	0. Unchecked	0. Unchecked	0. Unchecked	0. Unchecked	0. Unchecked		0. Unchecked	0. Unchecked	0. Unchecked	0. Unchecked	2. No	0. Unchecked	0. Unchecked	0. Unchecked	0. Unchecked						7	0	1. Christianity		3. Junior High		0. Unchecked	1. Checked	0. Unchecked	0. Unchecked	0. Unchecked	0. Unchecked	0. Unchecked
286	cervical_pre_cancer_screening_form_1	1			1	286		67	1. Checked	0. Unchecked	0. Unchecked	0. Unchecked	0. Unchecked	0. Unchecked	0. Unchecked	0. Unchecked	0. Unchecked	0. Unchecked	0. Unchecked	0. Unchecked	0. Unchecked		0. Unchecked	0. Unchecked	0. Unchecked	0. Unchecked	2. No	0. Unchecked	0. Unchecked	0. Unchecked	0. Unchecked						6	0	1. Christianity		2. Primary		0. Unchecked	1. Checked	0. Unchecked	0. Unchecked	0. Unchecked	0. Unchecked	0. Unchecked
287	cervical_pre_cancer_screening_form_1	1			1	287		44	1. Checked	0. Unchecked	0. Unchecked	0. Unchecked	0. Unchecked	0. Unchecked	0. Unchecked	0. Unchecked	0. Unchecked	0. Unchecked	0. Unchecked	0. Unchecked	0. Unchecked		0. Unchecked	0. Unchecked	0. Unchecked	0. Unchecked	2. No	0. Unchecked	0. Unchecked	0. Unchecked	0. Unchecked						5	0	1. Christianity		3. Junior High		0. Unchecked	0. Unchecked	1. Checked	0. Unchecked	0. Unchecked	0. Unchecked	0. Unchecked
288	cervical_pre_cancer_screening_form_1	1			1	288		75	1. Checked	0. Unchecked	0. Unchecked	0. Unchecked	0. Unchecked	0. Unchecked	0. Unchecked	0. Unchecked	0. Unchecked	0. Unchecked	0. Unchecked	0. Unchecked	0. Unchecked		0. Unchecked	0. Unchecked	0. Unchecked	0. Unchecked	2. No	0. Unchecked	0. Unchecked	0. Unchecked	0. Unchecked						7	0	1. Christianity		2. Primary		0. Unchecked	1. Checked	0. Unchecked	0. Unchecked	0. Unchecked	0. Unchecked	0. Unchecked
289	cervical_pre_cancer_screening_form_1	1			1	289		36	1. Checked	0. Unchecked	0. Unchecked	0. Unchecked	0. Unchecked	0. Unchecked	0. Unchecked	0. Unchecked	0. Unchecked	0. Unchecked	0. Unchecked	0. Unchecked	0. Unchecked		0. Unchecked	0. Unchecked	0. Unchecked	0. Unchecked	2. No	0. Unchecked	0. Unchecked	0. Unchecked	0. Unchecked						2	0	1. Christianity		5. Tertiary		0. Unchecked	0. Unchecked	1. Checked	0. Unchecked	0. Unchecked	0. Unchecked	0. Unchecked
290	cervical_pre_cancer_screening_form_1	1			1	290		26	1. Checked	0. Unchecked	1. Checked	0. Unchecked	0. Unchecked	0. Unchecked	0. Unchecked	1. Checked	0. Unchecked	0. Unchecked	0. Unchecked	0. Unchecked	0. Unchecked		0. Unchecked	1. Checked	0. Unchecked	0. Unchecked	2. No	0. Unchecked	0. Unchecked	0. Unchecked	0. Unchecked						0	0	1. Christianity		5. Tertiary		0. Unchecked	0. Unchecked	1. Checked	0. Unchecked	0. Unchecked	0. Unchecked	0. Unchecked
291	cervical_pre_cancer_screening_form_1	1			1	291		41	1. Checked	0. Unchecked	0. Unchecked	0. Unchecked	0. Unchecked	0. Unchecked	0. Unchecked	0. Unchecked	0. Unchecked	0. Unchecked	0. Unchecked	0. Unchecked	0. Unchecked		0. Unchecked	0. Unchecked	0. Unchecked	0. Unchecked	2. No	0. Unchecked	0. Unchecked	0. Unchecked	0. Unchecked						4	0	1. Christianity		1. No Schooling		0. Unchecked	0. Unchecked	0. Unchecked	0. Unchecked	1. Checked	0. Unchecked	0. Unchecked
292	cervical_pre_cancer_screening_form_1	1			1	292		52	1. Checked	0. Unchecked	0. Unchecked	0. Unchecked	0. Unchecked	0. Unchecked	0. Unchecked	0. Unchecked	0. Unchecked	0. Unchecked	0. Unchecked	0. Unchecked	0. Unchecked		0. Unchecked	0. Unchecked	0. Unchecked	0. Unchecked	2. No	0. Unchecked	0. Unchecked	0. Unchecked	0. Unchecked						5	0	1. Christianity		2. Primary		0. Unchecked	1. Checked	0. Unchecked	0. Unchecked	0. Unchecked	0. Unchecked	0. Unchecked
293	cervical_pre_cancer_screening_form_1	1			1	293		27	1. Checked	0. Unchecked	0. Unchecked	0. Unchecked	0. Unchecked	0. Unchecked	0. Unchecked	0. Unchecked	0. Unchecked	0. Unchecked	0. Unchecked	0. Unchecked	0. Unchecked		0. Unchecked	0. Unchecked	0. Unchecked	0. Unchecked	2. No	0. Unchecked	0. Unchecked	0. Unchecked	0. Unchecked						0	0	1. Christianity		5. Tertiary		0. Unchecked	0. Unchecked	0. Unchecked	0. Unchecked	0. Unchecked	0. Unchecked	1. Checked
294	cervical_pre_cancer_screening_form_1	1			1	294		37	1. Checked	0. Unchecked	0. Unchecked	0. Unchecked	0. Unchecked	0. Unchecked	0. Unchecked	0. Unchecked	0. Unchecked	0. Unchecked	0. Unchecked	0. Unchecked	0. Unchecked		0. Unchecked	0. Unchecked	0. Unchecked	0. Unchecked	2. No	0. Unchecked	0. Unchecked	0. Unchecked	0. Unchecked						1	0	1. Christianity		3. Junior High		0. Unchecked	0. Unchecked	0. Unchecked	0. Unchecked	0. Unchecked	0. Unchecked	0. Unchecked
295	cervical_pre_cancer_screening_form_1	1			1	295		31	1. Checked	0. Unchecked	0. Unchecked	0. Unchecked	0. Unchecked	0. Unchecked	0. Unchecked	0. Unchecked	0. Unchecked	0. Unchecked	0. Unchecked	0. Unchecked	0. Unchecked		0. Unchecked	0. Unchecked	0. Unchecked	0. Unchecked	2. No	0. Unchecked	0. Unchecked	0. Unchecked	0. Unchecked						0	0	1. Christianity		5. Tertiary		0. Unchecked	0. Unchecked	1. Checked	0. Unchecked	0. Unchecked	0. Unchecked	0. Unchecked
296	cervical_pre_cancer_screening_form_1	1			1	296		32	1. Checked	0. Unchecked	0. Unchecked	0. Unchecked	0. Unchecked	0. Unchecked	0. Unchecked	0. Unchecked	0. Unchecked	0. Unchecked	0. Unchecked	0. Unchecked	0. Unchecked		0. Unchecked	0. Unchecked	0. Unchecked	0. Unchecked	2. No	0. Unchecked	0. Unchecked	0. Unchecked	0. Unchecked						2	0	1. Christianity		5. Tertiary		0. Unchecked	0. Unchecked	0. Unchecked	0. Unchecked	0. Unchecked	1. Checked	0. Unchecked
297	cervical_pre_cancer_screening_form_1	1			1	297		39	1. Checked	0. Unchecked	0. Unchecked	0. Unchecked	0. Unchecked	0. Unchecked	0. Unchecked	0. Unchecked	0. Unchecked	0. Unchecked	0. Unchecked	0. Unchecked	0. Unchecked		0. Unchecked	1. Checked	0. Unchecked	0. Unchecked	2. No	0. Unchecked	0. Unchecked	0. Unchecked	0. Unchecked						3	0	1. Christianity		5. Tertiary		0. Unchecked	0. Unchecked	0. Unchecked	0. Unchecked	0. Unchecked	0. Unchecked	1. Checked
298	cervical_pre_cancer_screening_form_1	1			1	298		29	1. Checked	1. Checked	1. Checked	0. Unchecked	0. Unchecked	0. Unchecked	0. Unchecked	0. Unchecked	0. Unchecked	0. Unchecked	0. Unchecked	0. Unchecked	0. Unchecked		0. Unchecked	0. Unchecked	0. Unchecked	0. Unchecked	2. No	0. Unchecked	0. Unchecked	0. Unchecked	0. Unchecked						0	0	1. Christianity		5. Tertiary		0. Unchecked	0. Unchecked	1. Checked	0. Unchecked	0. Unchecked	0. Unchecked	0. Unchecked
299	cervical_pre_cancer_screening_form_1	1			1	299		33	1. Checked	0. Unchecked	0. Unchecked	0. Unchecked	0. Unchecked	0. Unchecked	0. Unchecked	0. Unchecked	0. Unchecked	0. Unchecked	0. Unchecked	0. Unchecked	0. Unchecked		0. Unchecked	0. Unchecked	0. Unchecked	0. Unchecked	2. No	0. Unchecked	0. Unchecked	0. Unchecked	0. Unchecked						6	0	1. Christianity		3. Junior High		0. Unchecked	1. Checked	0. Unchecked	0. Unchecked	0. Unchecked	0. Unchecked	0. Unchecked
300	cervical_pre_cancer_screening_form_1	1			1	300		33	1. Checked	0. Unchecked	0. Unchecked	0. Unchecked	0. Unchecked	0. Unchecked	0. Unchecked	0. Unchecked	0. Unchecked	0. Unchecked	0. Unchecked	0. Unchecked	0. Unchecked		0. Unchecked	0. Unchecked	0. Unchecked	0. Unchecked	2. No	0. Unchecked	0. Unchecked	0. Unchecked	0. Unchecked						5	1	1. Christianity		1. No Schooling		0. Unchecked	1. Checked	0. Unchecked	0. Unchecked	0. Unchecked	0. Unchecked	0. Unchecked
301	cervical_pre_cancer_screening_form_1	1			1	301		45	1. Checked	0. Unchecked	0. Unchecked	0. Unchecked	0. Unchecked	0. Unchecked	0. Unchecked	0. Unchecked	0. Unchecked	0. Unchecked	0. Unchecked	0. Unchecked	0. Unchecked		0. Unchecked	0. Unchecked	0. Unchecked	0. Unchecked	2. No	0. Unchecked	0. Unchecked	0. Unchecked	0. Unchecked						5	2	1. Christianity		1. No Schooling		0. Unchecked	1. Checked	0. Unchecked	0. Unchecked	0. Unchecked	0. Unchecked	0. Unchecked
302	cervical_pre_cancer_screening_form_1	1			1	302		47	1. Checked	0. Unchecked	0. Unchecked	0. Unchecked	0. Unchecked	0. Unchecked	0. Unchecked	0. Unchecked	0. Unchecked	0. Unchecked	0. Unchecked	0. Unchecked	0. Unchecked		0. Unchecked	0. Unchecked	0. Unchecked	0. Unchecked	2. No	0. Unchecked	0. Unchecked	0. Unchecked	0. Unchecked						4	1	1. Christianity		1. No Schooling		0. Unchecked	1. Checked	0. Unchecked	0. Unchecked	0. Unchecked	0. Unchecked	0. Unchecked
303	cervical_pre_cancer_screening_form_1	1			1	303		36	1. Checked	0. Unchecked	0. Unchecked	0. Unchecked	0. Unchecked	0. Unchecked	0. Unchecked	0. Unchecked	0. Unchecked	0. Unchecked	0. Unchecked	0. Unchecked	0. Unchecked		0. Unchecked	0. Unchecked	0. Unchecked	0. Unchecked	2. No	0. Unchecked	0. Unchecked	0. Unchecked	0. Unchecked						4	0	1. Christianity		1. No Schooling		0. Unchecked	1. Checked	0. Unchecked	0. Unchecked	0. Unchecked	0. Unchecked	0. Unchecked
304	cervical_pre_cancer_screening_form_1	1			1	304		59	1. Checked	0. Unchecked	0. Unchecked	0. Unchecked	0. Unchecked	0. Unchecked	0. Unchecked	0. Unchecked	0. Unchecked	0. Unchecked	0. Unchecked	0. Unchecked	0. Unchecked		0. Unchecked	0. Unchecked	0. Unchecked	0. Unchecked	2. No	0. Unchecked	0. Unchecked	0. Unchecked	0. Unchecked						0	0	1. Christianity		4. Senior High		0. Unchecked	0. Unchecked	0. Unchecked	0. Unchecked	1. Checked	0. Unchecked	0. Unchecked
305	cervical_pre_cancer_screening_form_1	1			1	305		49	1. Checked	0. Unchecked	0. Unchecked	0. Unchecked	0. Unchecked	0. Unchecked	0. Unchecked	0. Unchecked	0. Unchecked	0. Unchecked	0. Unchecked	0. Unchecked	0. Unchecked		0. Unchecked	0. Unchecked	0. Unchecked	0. Unchecked	2. No	0. Unchecked	0. Unchecked	0. Unchecked	0. Unchecked						2	0	1. Christianity		5. Tertiary		0. Unchecked	0. Unchecked	0. Unchecked	1. Checked	0. Unchecked	0. Unchecked	0. Unchecked
306	cervical_pre_cancer_screening_form_1	1			1	306		38	1. Checked	0. Unchecked	0. Unchecked	0. Unchecked	0. Unchecked	0. Unchecked	0. Unchecked	0. Unchecked	0. Unchecked	0. Unchecked	0. Unchecked	0. Unchecked	0. Unchecked		0. Unchecked	0. Unchecked	0. Unchecked	0. Unchecked	2. No	0. Unchecked	0. Unchecked	0. Unchecked	0. Unchecked						1	0	1. Christianity		5. Tertiary		0. Unchecked	0. Unchecked	1. Checked	0. Unchecked	0. Unchecked	0. Unchecked	0. Unchecked
307	cervical_pre_cancer_screening_form_1	1			1	307		36	1. Checked	0. Unchecked	0. Unchecked	0. Unchecked	0. Unchecked	0. Unchecked	0. Unchecked	0. Unchecked	0. Unchecked	0. Unchecked	0. Unchecked	0. Unchecked	0. Unchecked		0. Unchecked	0. Unchecked	0. Unchecked	0. Unchecked	2. No	0. Unchecked	0. Unchecked	0. Unchecked	0. Unchecked						3	0	1. Christianity		5. Tertiary		0. Unchecked	0. Unchecked	1. Checked	0. Unchecked	0. Unchecked	0. Unchecked	0. Unchecked
308	cervical_pre_cancer_screening_form_1	1			1	308		34	1. Checked	0. Unchecked	1. Checked	0. Unchecked	0. Unchecked	0. Unchecked	0. Unchecked	0. Unchecked	0. Unchecked	0. Unchecked	0. Unchecked	0. Unchecked	0. Unchecked		0. Unchecked	0. Unchecked	0. Unchecked	0. Unchecked	2. No	0. Unchecked	0. Unchecked	0. Unchecked	0. Unchecked						0	0	1. Christianity		5. Tertiary		0. Unchecked	0. Unchecked	1. Checked	0. Unchecked	0. Unchecked	0. Unchecked	0. Unchecked
309	cervical_pre_cancer_screening_form_1	1			1	309		37	1. Checked	0. Unchecked	0. Unchecked	0. Unchecked	0. Unchecked	0. Unchecked	0. Unchecked	0. Unchecked	0. Unchecked	0. Unchecked	0. Unchecked	0. Unchecked	0. Unchecked		0. Unchecked	0. Unchecked	0. Unchecked	0. Unchecked	2. No	0. Unchecked	0. Unchecked	0. Unchecked	0. Unchecked						4	0	1. Christianity		5. Tertiary		0. Unchecked	0. Unchecked	1. Checked	0. Unchecked	0. Unchecked	0. Unchecked	0. Unchecked
310	cervical_pre_cancer_screening_form_1	1			1	310		32	1. Checked	0. Unchecked	0. Unchecked	0. Unchecked	0. Unchecked	0. Unchecked	0. Unchecked	0. Unchecked	0. Unchecked	0. Unchecked	0. Unchecked	0. Unchecked	0. Unchecked		0. Unchecked	0. Unchecked	0. Unchecked	0. Unchecked	2. No	0. Unchecked	0. Unchecked	0. Unchecked	0. Unchecked						2	0	1. Christianity		5. Tertiary		0. Unchecked	0. Unchecked	1. Checked	0. Unchecked	0. Unchecked	0. Unchecked	0. Unchecked
311	cervical_pre_cancer_screening_form_1	1			1	311		39	1. Checked	0. Unchecked	0. Unchecked	0. Unchecked	0. Unchecked	0. Unchecked	0. Unchecked	0. Unchecked	0. Unchecked	0. Unchecked	0. Unchecked	0. Unchecked	0. Unchecked		0. Unchecked	0. Unchecked	0. Unchecked	0. Unchecked	2. No	0. Unchecked	0. Unchecked	0. Unchecked	0. Unchecked						4	0	1. Christianity		5. Tertiary		0. Unchecked	0. Unchecked	1. Checked	0. Unchecked	0. Unchecked	0. Unchecked	0. Unchecked
312	cervical_pre_cancer_screening_form_1	1			1	312		35	1. Checked	0. Unchecked	0. Unchecked	0. Unchecked	0. Unchecked	0. Unchecked	0. Unchecked	0. Unchecked	0. Unchecked	0. Unchecked	0. Unchecked	0. Unchecked	0. Unchecked		0. Unchecked	0. Unchecked	0. Unchecked	0. Unchecked	2. No	0. Unchecked	0. Unchecked	0. Unchecked	0. Unchecked						3	0	1. Christianity		5. Tertiary		0. Unchecked	0. Unchecked	0. Unchecked	0. Unchecked	0. Unchecked	1. Checked	0. Unchecked
313	cervical_pre_cancer_screening_form_1	1			1	313		31	1. Checked	0. Unchecked	0. Unchecked	0. Unchecked	0. Unchecked	0. Unchecked	0. Unchecked	0. Unchecked	0. Unchecked	0. Unchecked	0. Unchecked	0. Unchecked	0. Unchecked		0. Unchecked	0. Unchecked	0. Unchecked	0. Unchecked	2. No	0. Unchecked	0. Unchecked	0. Unchecked	0. Unchecked						1	0	1. Christianity		5. Tertiary		0. Unchecked	0. Unchecked	1. Checked	0. Unchecked	0. Unchecked	0. Unchecked	0. Unchecked
314	cervical_pre_cancer_screening_form_1	1			1	314		28	1. Checked	0. Unchecked	0. Unchecked	0. Unchecked	0. Unchecked	0. Unchecked	0. Unchecked	0. Unchecked	0. Unchecked	0. Unchecked	0. Unchecked	0. Unchecked	0. Unchecked		0. Unchecked	0. Unchecked	0. Unchecked	0. Unchecked	2. No	0. Unchecked	0. Unchecked	0. Unchecked	0. Unchecked						1	0	1. Christianity		5. Tertiary		0. Unchecked	0. Unchecked	0. Unchecked	0. Unchecked	0. Unchecked	1. Checked	0. Unchecked
315	cervical_pre_cancer_screening_form_1	1			1	315		59	1. Checked	0. Unchecked	0. Unchecked	0. Unchecked	0. Unchecked	0. Unchecked	0. Unchecked	0. Unchecked	0. Unchecked	0. Unchecked	0. Unchecked	0. Unchecked	0. Unchecked		0. Unchecked	0. Unchecked	0. Unchecked	0. Unchecked	2. No	0. Unchecked	0. Unchecked	0. Unchecked	0. Unchecked						4	0	1. Christianity		4. Senior High		0. Unchecked	0. Unchecked	0. Unchecked	0. Unchecked	1. Checked	0. Unchecked	0. Unchecked
316	cervical_pre_cancer_screening_form_1	1			1	316		42	1. Checked	0. Unchecked	0. Unchecked	0. Unchecked	0. Unchecked	0. Unchecked	0. Unchecked	0. Unchecked	0. Unchecked	0. Unchecked	0. Unchecked	0. Unchecked	0. Unchecked		0. Unchecked	0. Unchecked	0. Unchecked	0. Unchecked	2. No	0. Unchecked	0. Unchecked	0. Unchecked	0. Unchecked						1	0	1. Christianity		5. Tertiary		0. Unchecked	0. Unchecked	0. Unchecked	0. Unchecked	0. Unchecked	1. Checked	0. Unchecked
317	cervical_pre_cancer_screening_form_1	1			1	317		53	1. Checked	0. Unchecked	0. Unchecked	0. Unchecked	0. Unchecked	0. Unchecked	0. Unchecked	0. Unchecked	0. Unchecked	0. Unchecked	0. Unchecked	0. Unchecked	0. Unchecked		0. Unchecked	0. Unchecked	0. Unchecked	0. Unchecked	2. No	0. Unchecked	0. Unchecked	0. Unchecked	0. Unchecked						6	0	1. Christianity		4. Senior High		0. Unchecked	0. Unchecked	0. Unchecked	0. Unchecked	1. Checked	0. Unchecked	0. Unchecked
318	cervical_pre_cancer_screening_form_1	1			1	318		54	1. Checked	0. Unchecked	0. Unchecked	0. Unchecked	0. Unchecked	0. Unchecked	0. Unchecked	0. Unchecked	0. Unchecked	0. Unchecked	0. Unchecked	0. Unchecked	0. Unchecked		0. Unchecked	0. Unchecked	0. Unchecked	0. Unchecked	2. No	0. Unchecked	0. Unchecked	0. Unchecked	0. Unchecked						2	0	1. Christianity		4. Senior High		0. Unchecked	1. Checked	0. Unchecked	0. Unchecked	0. Unchecked	0. Unchecked	0. Unchecked
319	cervical_pre_cancer_screening_form_1	1			1	319		42	1. Checked	0. Unchecked	0. Unchecked	0. Unchecked	0. Unchecked	0. Unchecked	0. Unchecked	0. Unchecked	0. Unchecked	0. Unchecked	0. Unchecked	0. Unchecked	0. Unchecked		0. Unchecked	0. Unchecked	0. Unchecked	0. Unchecked	2. No	0. Unchecked	0. Unchecked	0. Unchecked	0. Unchecked						4	0	2. Islamic		5. Tertiary		0. Unchecked	0. Unchecked	0. Unchecked	0. Unchecked	0. Unchecked	1. Checked	0. Unchecked
320	cervical_pre_cancer_screening_form_1	1			1	320		30	1. Checked	0. Unchecked	0. Unchecked	0. Unchecked	0. Unchecked	0. Unchecked	0. Unchecked	0. Unchecked	0. Unchecked	0. Unchecked	0. Unchecked	0. Unchecked	0. Unchecked		0. Unchecked	0. Unchecked	0. Unchecked	0. Unchecked	2. No	0. Unchecked	0. Unchecked	0. Unchecked	0. Unchecked						0	0	1. Christianity		3. Junior High		0. Unchecked	0. Unchecked	0. Unchecked	0. Unchecked	0. Unchecked	0. Unchecked	0. Unchecked
321	cervical_pre_cancer_screening_form_1	1			1	321		30	1. Checked	0. Unchecked	0. Unchecked	0. Unchecked	0. Unchecked	0. Unchecked	0. Unchecked	0. Unchecked	0. Unchecked	0. Unchecked	0. Unchecked	0. Unchecked	0. Unchecked		0. Unchecked	0. Unchecked	0. Unchecked	0. Unchecked	2. No	0. Unchecked	0. Unchecked	0. Unchecked	0. Unchecked						0	0	1. Christianity		5. Tertiary		0. Unchecked	0. Unchecked	1. Checked	0. Unchecked	0. Unchecked	0. Unchecked	0. Unchecked
322	cervical_pre_cancer_screening_form_1	1			1	322		51	1. Checked	0. Unchecked	0. Unchecked	0. Unchecked	0. Unchecked	0. Unchecked	0. Unchecked	0. Unchecked	0. Unchecked	0. Unchecked	0. Unchecked	0. Unchecked	0. Unchecked		0. Unchecked	0. Unchecked	0. Unchecked	0. Unchecked	2. No	0. Unchecked	0. Unchecked	0. Unchecked	0. Unchecked						4	0	1. Christianity		3. Junior High		0. Unchecked	0. Unchecked	1. Checked	0. Unchecked	0. Unchecked	0. Unchecked	0. Unchecked
323	cervical_pre_cancer_screening_form_1	1			1	323		48	1. Checked	0. Unchecked	0. Unchecked	0. Unchecked	0. Unchecked	0. Unchecked	0. Unchecked	0. Unchecked	0. Unchecked	1. Checked	1. Checked	0. Unchecked	0. Unchecked		0. Unchecked	0. Unchecked	0. Unchecked	0. Unchecked	2. No	0. Unchecked	0. Unchecked	0. Unchecked	0. Unchecked						0	0	1. Christianity		2. Primary		0. Unchecked	1. Checked	0. Unchecked	0. Unchecked	0. Unchecked	0. Unchecked	0. Unchecked
324	cervical_pre_cancer_screening_form_1	1			1	324		38	1. Checked	0. Unchecked	0. Unchecked	0. Unchecked	0. Unchecked	0. Unchecked	0. Unchecked	0. Unchecked	0. Unchecked	0. Unchecked	0. Unchecked	0. Unchecked	0. Unchecked		0. Unchecked	0. Unchecked	0. Unchecked	0. Unchecked	2. No	0. Unchecked	0. Unchecked	0. Unchecked	0. Unchecked						6		1. Christianity		5. Tertiary		0. Unchecked	0. Unchecked	1. Checked	0. Unchecked	0. Unchecked	0. Unchecked	0. Unchecked
325	cervical_pre_cancer_screening_form_1	1			1	325		41	1. Checked	0. Unchecked	0. Unchecked	0. Unchecked	0. Unchecked	0. Unchecked	0. Unchecked	0. Unchecked	0. Unchecked	0. Unchecked	0. Unchecked	0. Unchecked	0. Unchecked		0. Unchecked	0. Unchecked	0. Unchecked	0. Unchecked	2. No	0. Unchecked	0. Unchecked	0. Unchecked	0. Unchecked						4	0	1. Christianity		5. Tertiary		0. Unchecked	0. Unchecked	0. Unchecked	0. Unchecked	0. Unchecked	1. Checked	0. Unchecked
326	cervical_pre_cancer_screening_form_1	1			1	326		27	1. Checked	0. Unchecked	0. Unchecked	0. Unchecked	0. Unchecked	0. Unchecked	0. Unchecked	0. Unchecked	0. Unchecked	0. Unchecked	0. Unchecked	0. Unchecked	0. Unchecked		0. Unchecked	0. Unchecked	0. Unchecked	0. Unchecked	2. No	0. Unchecked	0. Unchecked	0. Unchecked	0. Unchecked						2	2	1. Christianity		3. Junior High		0. Unchecked	0. Unchecked	0. Unchecked	0. Unchecked	0. Unchecked	0. Unchecked	0. Unchecked
327	cervical_pre_cancer_screening_form_1	1			1	327		28	1. Checked	0. Unchecked	0. Unchecked	0. Unchecked	0. Unchecked	0. Unchecked	0. Unchecked	0. Unchecked	0. Unchecked	0. Unchecked	0. Unchecked	0. Unchecked	0. Unchecked		0. Unchecked	0. Unchecked	0. Unchecked	0. Unchecked	2. No	0. Unchecked	0. Unchecked	0. Unchecked	0. Unchecked						0	0	1. Christianity		5. Tertiary		0. Unchecked	0. Unchecked	0. Unchecked	0. Unchecked	0. Unchecked	0. Unchecked	0. Unchecked
328	cervical_pre_cancer_screening_form_1	1			1	328		60	1. Checked	0. Unchecked	0. Unchecked	0. Unchecked	0. Unchecked	0. Unchecked	0. Unchecked	0. Unchecked	0. Unchecked	0. Unchecked	0. Unchecked	0. Unchecked	0. Unchecked		0. Unchecked	0. Unchecked	0. Unchecked	0. Unchecked	2. No	0. Unchecked	0. Unchecked	0. Unchecked	0. Unchecked						4	1	1. Christianity		3. Junior High		0. Unchecked	0. Unchecked	0. Unchecked	0. Unchecked	0. Unchecked	0. Unchecked	0. Unchecked
329	cervical_pre_cancer_screening_form_1	1			1	329		69	1. Checked	0. Unchecked	0. Unchecked	0. Unchecked	0. Unchecked	0. Unchecked	0. Unchecked	0. Unchecked	0. Unchecked	0. Unchecked	0. Unchecked	0. Unchecked	1. Checked	UTERINE PROLAPSE	0. Unchecked	0. Unchecked	0. Unchecked	0. Unchecked	2. No	0. Unchecked	0. Unchecked	0. Unchecked	0. Unchecked						3	2	1. Christianity		5. Tertiary		0. Unchecked	0. Unchecked	0. Unchecked	0. Unchecked	0. Unchecked	0. Unchecked	0. Unchecked
330	cervical_pre_cancer_screening_form_1	1			1	330		46	1. Checked	1. Checked	0. Unchecked	0. Unchecked	0. Unchecked	0. Unchecked	1. Checked	0. Unchecked	0. Unchecked	0. Unchecked	0. Unchecked	0. Unchecked	0. Unchecked		0. Unchecked	0. Unchecked	0. Unchecked	0. Unchecked	2. No	0. Unchecked	0. Unchecked	0. Unchecked	0. Unchecked						4	1	1. Christianity		5. Tertiary		0. Unchecked	0. Unchecked	0. Unchecked	0. Unchecked	0. Unchecked	0. Unchecked	0. Unchecked
331	cervical_pre_cancer_screening_form_1	1			1	331		30	1. Checked	0. Unchecked	0. Unchecked	0. Unchecked	0. Unchecked	0. Unchecked	0. Unchecked	0. Unchecked	0. Unchecked	0. Unchecked	0. Unchecked	0. Unchecked	0. Unchecked		1. Checked	0. Unchecked	0. Unchecked	0. Unchecked	2. No	0. Unchecked	0. Unchecked	0. Unchecked	0. Unchecked						2	1	2. Islamic		4. Senior High		0. Unchecked	0. Unchecked	0. Unchecked	0. Unchecked	0. Unchecked	0. Unchecked	0. Unchecked
332	cervical_pre_cancer_screening_form_1	1			1	332		41	1. Checked	0. Unchecked	0. Unchecked	0. Unchecked	0. Unchecked	0. Unchecked	0. Unchecked	0. Unchecked	0. Unchecked	0. Unchecked	0. Unchecked	0. Unchecked	0. Unchecked		0. Unchecked	1. Checked	0. Unchecked	0. Unchecked	2. No	0. Unchecked	0. Unchecked	0. Unchecked	0. Unchecked						0	3	1. Christianity		3. Junior High		0. Unchecked	0. Unchecked	0. Unchecked	0. Unchecked	1. Checked	0. Unchecked	0. Unchecked
333	cervical_pre_cancer_screening_form_1	1			1	333		42	1. Checked	0. Unchecked	0. Unchecked	0. Unchecked	0. Unchecked	0. Unchecked	0. Unchecked	0. Unchecked	0. Unchecked	0. Unchecked	0. Unchecked	0. Unchecked	0. Unchecked		0. Unchecked	1. Checked	0. Unchecked	0. Unchecked	2. No	0. Unchecked	0. Unchecked	0. Unchecked	0. Unchecked						0	7	2. Islamic		2. Primary		0. Unchecked	0. Unchecked	0. Unchecked	0. Unchecked	1. Checked	0. Unchecked	0. Unchecked
334	cervical_pre_cancer_screening_form_1	1			1	334		32	1. Checked	0. Unchecked	0. Unchecked	0. Unchecked	0. Unchecked	0. Unchecked	0. Unchecked	0. Unchecked	0. Unchecked	0. Unchecked	0. Unchecked	0. Unchecked	0. Unchecked		0. Unchecked	0. Unchecked	0. Unchecked	0. Unchecked	2. No	0. Unchecked	0. Unchecked	0. Unchecked	0. Unchecked						1	1	1. Christianity		5. Tertiary		0. Unchecked	0. Unchecked	1. Checked	0. Unchecked	0. Unchecked	0. Unchecked	0. Unchecked
335	cervical_pre_cancer_screening_form_1	1			1	335		68	1. Checked	0. Unchecked	0. Unchecked	0. Unchecked	0. Unchecked	0. Unchecked	0. Unchecked	0. Unchecked	0. Unchecked	0. Unchecked	0. Unchecked	0. Unchecked	0. Unchecked		0. Unchecked	0. Unchecked	0. Unchecked	0. Unchecked	2. No	0. Unchecked	0. Unchecked	0. Unchecked	0. Unchecked						5	5	1. Christianity		4. Senior High		0. Unchecked	0. Unchecked	0. Unchecked	0. Unchecked	0. Unchecked	1. Checked	0. Unchecked
336	cervical_pre_cancer_screening_form_1	1			1	336		26	1. Checked	0. Unchecked	0. Unchecked	0. Unchecked	0. Unchecked	0. Unchecked	0. Unchecked	1. Checked	0. Unchecked	0. Unchecked	0. Unchecked	0. Unchecked	0. Unchecked		0. Unchecked	1. Checked	0. Unchecked	0. Unchecked	2. No	0. Unchecked	0. Unchecked	0. Unchecked	0. Unchecked						0	1	1. Christianity		4. Senior High		0. Unchecked	0. Unchecked	0. Unchecked	0. Unchecked	0. Unchecked	0. Unchecked	0. Unchecked
337	cervical_pre_cancer_screening_form_1	1			1	337		30	1. Checked	0. Unchecked	0. Unchecked	0. Unchecked	0. Unchecked	0. Unchecked	0. Unchecked	0. Unchecked	0. Unchecked	0. Unchecked	0. Unchecked	0. Unchecked	0. Unchecked		0. Unchecked	1. Checked	0. Unchecked	0. Unchecked	2. No	0. Unchecked	0. Unchecked	0. Unchecked	0. Unchecked						4	3	1. Christianity		2. Primary		0. Unchecked	0. Unchecked	0. Unchecked	0. Unchecked	0. Unchecked	0. Unchecked	0. Unchecked
338	cervical_pre_cancer_screening_form_1	1			1	338		46	1. Checked	0. Unchecked	0. Unchecked	0. Unchecked	0. Unchecked	0. Unchecked	1. Checked	0. Unchecked	0. Unchecked	0. Unchecked	0. Unchecked	0. Unchecked	0. Unchecked		0. Unchecked	1. Checked	0. Unchecked	0. Unchecked	2. No	0. Unchecked	0. Unchecked	0. Unchecked	0. Unchecked						3	3	1. Christianity		3. Junior High		0. Unchecked	0. Unchecked	0. Unchecked	0. Unchecked	0. Unchecked	0. Unchecked	0. Unchecked
339	cervical_pre_cancer_screening_form_1	1			1	339		32	1. Checked	0. Unchecked	0. Unchecked	0. Unchecked	0. Unchecked	0. Unchecked	1. Checked	0. Unchecked	0. Unchecked	0. Unchecked	0. Unchecked	0. Unchecked	0. Unchecked		0. Unchecked	1. Checked	0. Unchecked	0. Unchecked	2. No	0. Unchecked	0. Unchecked	0. Unchecked	0. Unchecked						1	1	1. Christianity		5. Tertiary		0. Unchecked	0. Unchecked	1. Checked	0. Unchecked	0. Unchecked	0. Unchecked	0. Unchecked
340	cervical_pre_cancer_screening_form_1	1			1	340		38	1. Checked	0. Unchecked	0. Unchecked	0. Unchecked	0. Unchecked	0. Unchecked	0. Unchecked	0. Unchecked	0. Unchecked	0. Unchecked	0. Unchecked	0. Unchecked	0. Unchecked		0. Unchecked	0. Unchecked	0. Unchecked	0. Unchecked	2. No	0. Unchecked	0. Unchecked	0. Unchecked	0. Unchecked						2	2	1. Christianity		5. Tertiary		0. Unchecked	0. Unchecked	1. Checked	0. Unchecked	0. Unchecked	0. Unchecked	0. Unchecked
341	cervical_pre_cancer_screening_form_1	1			1	341		47	1. Checked	0. Unchecked	0. Unchecked	0. Unchecked	0. Unchecked	0. Unchecked	0. Unchecked	0. Unchecked	0. Unchecked	0. Unchecked	0. Unchecked	0. Unchecked	0. Unchecked		0. Unchecked	1. Checked	0. Unchecked	0. Unchecked	2. No	0. Unchecked	0. Unchecked	0. Unchecked	0. Unchecked						0	2	1. Christianity		3. Junior High		0. Unchecked	0. Unchecked	0. Unchecked	0. Unchecked	0. Unchecked	0. Unchecked	0. Unchecked
342	cervical_pre_cancer_screening_form_1	1			1	342		28	1. Checked	0. Unchecked	0. Unchecked	0. Unchecked	0. Unchecked	0. Unchecked	0. Unchecked	0. Unchecked	0. Unchecked	0. Unchecked	0. Unchecked	0. Unchecked	0. Unchecked		0. Unchecked	1. Checked	0. Unchecked	0. Unchecked	2. No	0. Unchecked	0. Unchecked	0. Unchecked	0. Unchecked						0	2	2. Islamic		4. Senior High		1. Checked	0. Unchecked	0. Unchecked	0. Unchecked	0. Unchecked	0. Unchecked	0. Unchecked
343	cervical_pre_cancer_screening_form_1	1			1	343		32	1. Checked	0. Unchecked	0. Unchecked	0. Unchecked	0. Unchecked	0. Unchecked	0. Unchecked	0. Unchecked	0. Unchecked	1. Checked	0. Unchecked	0. Unchecked	0. Unchecked		0. Unchecked	0. Unchecked	0. Unchecked	0. Unchecked	2. No	0. Unchecked	0. Unchecked	0. Unchecked	0. Unchecked						0	0	1. Christianity		5. Tertiary		0. Unchecked	0. Unchecked	0. Unchecked	0. Unchecked	1. Checked	0. Unchecked	0. Unchecked
344	cervical_pre_cancer_screening_form_1	1			1	344		28	1. Checked	0. Unchecked	0. Unchecked	0. Unchecked	0. Unchecked	0. Unchecked	0. Unchecked	0. Unchecked	0. Unchecked	0. Unchecked	0. Unchecked	0. Unchecked	0. Unchecked		0. Unchecked	1. Checked	1. Checked	0. Unchecked	2. No	0. Unchecked	0. Unchecked	0. Unchecked	0. Unchecked						0	0	1. Christianity		5. Tertiary		0. Unchecked	0. Unchecked	1. Checked	0. Unchecked	0. Unchecked	0. Unchecked	0. Unchecked
345	cervical_pre_cancer_screening_form_1	1			1	345		29	1. Checked	0. Unchecked	0. Unchecked	0. Unchecked	0. Unchecked	0. Unchecked	1. Checked	0. Unchecked	0. Unchecked	0. Unchecked	0. Unchecked	0. Unchecked	0. Unchecked		0. Unchecked	1. Checked	0. Unchecked	0. Unchecked	2. No	0. Unchecked	0. Unchecked	0. Unchecked	0. Unchecked						0	0	1. Christianity		5. Tertiary		0. Unchecked	0. Unchecked	1. Checked	0. Unchecked	0. Unchecked	0. Unchecked	0. Unchecked
346	cervical_pre_cancer_screening_form_1	1			1	346		33	1. Checked	0. Unchecked	0. Unchecked	0. Unchecked	0. Unchecked	0. Unchecked	1. Checked	0. Unchecked	0. Unchecked	0. Unchecked	0. Unchecked	0. Unchecked	0. Unchecked		0. Unchecked	1. Checked	0. Unchecked	0. Unchecked	2. No	0. Unchecked	0. Unchecked	0. Unchecked	0. Unchecked						1	1	1. Christianity		5. Tertiary		0. Unchecked	0. Unchecked	1. Checked	0. Unchecked	0. Unchecked	0. Unchecked	0. Unchecked
347	cervical_pre_cancer_screening_form_1	1			1	347		30	1. Checked	0. Unchecked	0. Unchecked	0. Unchecked	0. Unchecked	0. Unchecked	0. Unchecked	1. Checked	0. Unchecked	0. Unchecked	0. Unchecked	0. Unchecked	0. Unchecked		0. Unchecked	0. Unchecked	0. Unchecked	0. Unchecked	2. No	0. Unchecked	0. Unchecked	0. Unchecked	0. Unchecked						2	2	1. Christianity		4. Senior High		0. Unchecked	0. Unchecked	0. Unchecked	0. Unchecked	0. Unchecked	0. Unchecked	0. Unchecked
348	cervical_pre_cancer_screening_form_1	1			1	348		42	1. Checked	0. Unchecked	0. Unchecked	0. Unchecked	0. Unchecked	0. Unchecked	0. Unchecked	0. Unchecked	0. Unchecked	0. Unchecked	0. Unchecked	0. Unchecked	0. Unchecked		0. Unchecked	0. Unchecked	0. Unchecked	0. Unchecked	2. No	0. Unchecked	0. Unchecked	0. Unchecked	0. Unchecked						5	1	1. Christianity		3. Junior High		0. Unchecked	0. Unchecked	0. Unchecked	0. Unchecked	0. Unchecked	0. Unchecked	0. Unchecked
349	cervical_pre_cancer_screening_form_1	1			1	349		29	1. Checked	0. Unchecked	0. Unchecked	0. Unchecked	0. Unchecked	0. Unchecked	0. Unchecked	0. Unchecked	0. Unchecked	0. Unchecked	0. Unchecked	0. Unchecked	0. Unchecked		0. Unchecked	0. Unchecked	0. Unchecked	0. Unchecked	2. No	0. Unchecked	0. Unchecked	0. Unchecked	0. Unchecked						0	0	1. Christianity		5. Tertiary		0. Unchecked	0. Unchecked	0. Unchecked	1. Checked	0. Unchecked	0. Unchecked	0. Unchecked
350	cervical_pre_cancer_screening_form_1	1			1	350		49	1. Checked	0. Unchecked	0. Unchecked	0. Unchecked	0. Unchecked	0. Unchecked	0. Unchecked	0. Unchecked	0. Unchecked	0. Unchecked	0. Unchecked	0. Unchecked	0. Unchecked		0. Unchecked	1. Checked	0. Unchecked	0. Unchecked	2. No	0. Unchecked	0. Unchecked	0. Unchecked	0. Unchecked						3	3	1. Christianity		5. Tertiary		0. Unchecked	0. Unchecked	0. Unchecked	0. Unchecked	0. Unchecked	1. Checked	0. Unchecked
351	cervical_pre_cancer_screening_form_1	1			1	351		48	1. Checked	0. Unchecked	0. Unchecked	0. Unchecked	0. Unchecked	0. Unchecked	0. Unchecked	0. Unchecked	0. Unchecked	0. Unchecked	0. Unchecked	0. Unchecked	0. Unchecked		0. Unchecked	0. Unchecked	0. Unchecked	0. Unchecked	2. No	0. Unchecked	0. Unchecked	0. Unchecked	0. Unchecked						0	2	1. Christianity		5. Tertiary		0. Unchecked	0. Unchecked	1. Checked	0. Unchecked	0. Unchecked	0. Unchecked	0. Unchecked
352	cervical_pre_cancer_screening_form_1	1			1	352		40	1. Checked	0. Unchecked	0. Unchecked	0. Unchecked	0. Unchecked	0. Unchecked	0. Unchecked	0. Unchecked	0. Unchecked	0. Unchecked	0. Unchecked	0. Unchecked	0. Unchecked		0. Unchecked	0. Unchecked	0. Unchecked	0. Unchecked	2. No	0. Unchecked	0. Unchecked	0. Unchecked	0. Unchecked						3	0	1. Christianity		5. Tertiary		0. Unchecked	0. Unchecked	1. Checked	0. Unchecked	0. Unchecked	0. Unchecked	0. Unchecked
353	cervical_pre_cancer_screening_form_1	1			1	353		31	1. Checked	0. Unchecked	0. Unchecked	0. Unchecked	0. Unchecked	0. Unchecked	0. Unchecked	0. Unchecked	0. Unchecked	0. Unchecked	0. Unchecked	0. Unchecked	0. Unchecked		0. Unchecked	1. Checked	0. Unchecked	0. Unchecked	2. No	0. Unchecked	0. Unchecked	0. Unchecked	0. Unchecked						1	2	1. Christianity		1. No Schooling		0. Unchecked	0. Unchecked	0. Unchecked	0. Unchecked	1. Checked	0. Unchecked	0. Unchecked
354	cervical_pre_cancer_screening_form_1	1			1	354		34	1. Checked	0. Unchecked	0. Unchecked	0. Unchecked	0. Unchecked	0. Unchecked	0. Unchecked	0. Unchecked	0. Unchecked	0. Unchecked	0. Unchecked	0. Unchecked	0. Unchecked		0. Unchecked	0. Unchecked	0. Unchecked	0. Unchecked	2. No	0. Unchecked	0. Unchecked	0. Unchecked	0. Unchecked						2	1	1. Christianity		5. Tertiary		0. Unchecked	0. Unchecked	1. Checked	0. Unchecked	0. Unchecked	0. Unchecked	0. Unchecked
355	cervical_pre_cancer_screening_form_1	1			1	355		34	1. Checked	0. Unchecked	0. Unchecked	0. Unchecked	0. Unchecked	0. Unchecked	0. Unchecked	0. Unchecked	0. Unchecked	0. Unchecked	0. Unchecked	0. Unchecked	0. Unchecked		0. Unchecked	0. Unchecked	0. Unchecked	0. Unchecked	2. No	0. Unchecked	0. Unchecked	0. Unchecked	0. Unchecked						2	0	1. Christianity		5. Tertiary		0. Unchecked	0. Unchecked	0. Unchecked	0. Unchecked	0. Unchecked	1. Checked	0. Unchecked
356	cervical_pre_cancer_screening_form_1	1			1	356		42	1. Checked	0. Unchecked	0. Unchecked	0. Unchecked	0. Unchecked	0. Unchecked	0. Unchecked	0. Unchecked	0. Unchecked	0. Unchecked	0. Unchecked	0. Unchecked	0. Unchecked		0. Unchecked	0. Unchecked	0. Unchecked	0. Unchecked	2. No	0. Unchecked	0. Unchecked	0. Unchecked	0. Unchecked						3	0	1. Christianity		5. Tertiary		0. Unchecked	0. Unchecked	0. Unchecked	0. Unchecked	0. Unchecked	1. Checked	0. Unchecked
357	cervical_pre_cancer_screening_form_1	1			1	357		51	1. Checked	0. Unchecked	0. Unchecked	0. Unchecked	1. Checked	0. Unchecked	1. Checked	0. Unchecked	0. Unchecked	0. Unchecked	0. Unchecked	0. Unchecked	0. Unchecked		0. Unchecked	0. Unchecked	0. Unchecked	0. Unchecked	2. No	0. Unchecked	0. Unchecked	0. Unchecked	0. Unchecked						2	1	1. Christianity		5. Tertiary		0. Unchecked	0. Unchecked	1. Checked	0. Unchecked	0. Unchecked	0. Unchecked	0. Unchecked
358	cervical_pre_cancer_screening_form_1	1			1	358		47	1. Checked	0. Unchecked	0. Unchecked	0. Unchecked	0. Unchecked	0. Unchecked	0. Unchecked	0. Unchecked	0. Unchecked	0. Unchecked	0. Unchecked	0. Unchecked	1. Checked	PAINFUL SEX	0. Unchecked	0. Unchecked	0. Unchecked	0. Unchecked	2. No	0. Unchecked	0. Unchecked	0. Unchecked	0. Unchecked						3	4	1. Christianity		2. Primary		0. Unchecked	0. Unchecked	0. Unchecked	0. Unchecked	0. Unchecked	0. Unchecked	0. Unchecked
359	cervical_pre_cancer_screening_form_1	1			1	359		30	1. Checked	0. Unchecked	0. Unchecked	0. Unchecked	0. Unchecked	0. Unchecked	0. Unchecked	0. Unchecked	0. Unchecked	0. Unchecked	0. Unchecked	0. Unchecked	0. Unchecked		0. Unchecked	0. Unchecked	0. Unchecked	0. Unchecked	2. No	0. Unchecked	0. Unchecked	0. Unchecked	0. Unchecked						0	0	1. Christianity		5. Tertiary		0. Unchecked	0. Unchecked	1. Checked	0. Unchecked	0. Unchecked	0. Unchecked	0. Unchecked
360	cervical_pre_cancer_screening_form_1	1			1	360		32	1. Checked	0. Unchecked	1. Checked	0. Unchecked	0. Unchecked	0. Unchecked	0. Unchecked	1. Checked	0. Unchecked	0. Unchecked	0. Unchecked	0. Unchecked	0. Unchecked		0. Unchecked	0. Unchecked	0. Unchecked	0. Unchecked	2. No	0. Unchecked	0. Unchecked	0. Unchecked	0. Unchecked						2	1	1. Christianity		5. Tertiary		0. Unchecked	0. Unchecked	1. Checked	0. Unchecked	0. Unchecked	0. Unchecked	0. Unchecked
361	cervical_pre_cancer_screening_form_1	1			1	361		44	1. Checked	0. Unchecked	0. Unchecked	0. Unchecked	0. Unchecked	0. Unchecked	0. Unchecked	1. Checked	0. Unchecked	0. Unchecked	0. Unchecked	0. Unchecked	0. Unchecked		0. Unchecked	0. Unchecked	0. Unchecked	0. Unchecked	2. No	0. Unchecked	0. Unchecked	0. Unchecked	0. Unchecked						5	1	1. Christianity		3. Junior High		0. Unchecked	0. Unchecked	0. Unchecked	0. Unchecked	0. Unchecked	0. Unchecked	0. Unchecked
362	cervical_pre_cancer_screening_form_1	1			1	362		49	1. Checked	0. Unchecked	0. Unchecked	0. Unchecked	1. Checked	0. Unchecked	0. Unchecked	0. Unchecked	0. Unchecked	0. Unchecked	0. Unchecked	0. Unchecked	0. Unchecked		0. Unchecked	0. Unchecked	0. Unchecked	0. Unchecked	2. No	0. Unchecked	0. Unchecked	0. Unchecked	0. Unchecked						3	1	1. Christianity		5. Tertiary		0. Unchecked	0. Unchecked	0. Unchecked	0. Unchecked	0. Unchecked	1. Checked	0. Unchecked
363	cervical_pre_cancer_screening_form_1	1			1	363		36	1. Checked	0. Unchecked	0. Unchecked	0. Unchecked	0. Unchecked	0. Unchecked	0. Unchecked	0. Unchecked	0. Unchecked	1. Checked	0. Unchecked	0. Unchecked	0. Unchecked		0. Unchecked	0. Unchecked	0. Unchecked	0. Unchecked	2. No	0. Unchecked	0. Unchecked	0. Unchecked	0. Unchecked						5	2	2. Islamic		3. Junior High		0. Unchecked	0. Unchecked	0. Unchecked	0. Unchecked	0. Unchecked	0. Unchecked	0. Unchecked
364	cervical_pre_cancer_screening_form_1	1			1	364		47	1. Checked	0. Unchecked	0. Unchecked	0. Unchecked	0. Unchecked	0. Unchecked	0. Unchecked	0. Unchecked	0. Unchecked	1. Checked	0. Unchecked	0. Unchecked	0. Unchecked		0. Unchecked	0. Unchecked	0. Unchecked	0. Unchecked	2. No	0. Unchecked	0. Unchecked	0. Unchecked	0. Unchecked						2	1	2. Islamic		5. Tertiary		0. Unchecked	0. Unchecked	0. Unchecked	0. Unchecked	0. Unchecked	1. Checked	0. Unchecked
365	cervical_pre_cancer_screening_form_1	1			1	365		36	1. Checked	0. Unchecked	1. Checked	0. Unchecked	0. Unchecked	0. Unchecked	0. Unchecked	0. Unchecked	0. Unchecked	0. Unchecked	0. Unchecked	0. Unchecked	0. Unchecked		0. Unchecked	1. Checked	0. Unchecked	0. Unchecked	2. No	0. Unchecked	0. Unchecked	0. Unchecked	0. Unchecked						1	1	1. Christianity		5. Tertiary		0. Unchecked	0. Unchecked	0. Unchecked	0. Unchecked	0. Unchecked	1. Checked	0. Unchecked
366	cervical_pre_cancer_screening_form_1	1			1	366		47	1. Checked	0. Unchecked	0. Unchecked	0. Unchecked	0. Unchecked	0. Unchecked	0. Unchecked	0. Unchecked	0. Unchecked	0. Unchecked	0. Unchecked	0. Unchecked	0. Unchecked		0. Unchecked	0. Unchecked	0. Unchecked	0. Unchecked	2. No	0. Unchecked	0. Unchecked	0. Unchecked	0. Unchecked						4	1	1. Christianity		5. Tertiary		0. Unchecked	0. Unchecked	0. Unchecked	0. Unchecked	0. Unchecked	1. Checked	0. Unchecked
367	cervical_pre_cancer_screening_form_1	1			1	367		29	1. Checked	0. Unchecked	0. Unchecked	0. Unchecked	0. Unchecked	0. Unchecked	0. Unchecked	0. Unchecked	0. Unchecked	0. Unchecked	0. Unchecked	0. Unchecked	0. Unchecked		0. Unchecked	0. Unchecked	0. Unchecked	0. Unchecked	2. No	0. Unchecked	0. Unchecked	0. Unchecked	0. Unchecked						1	0	1. Christianity		5. Tertiary		0. Unchecked	0. Unchecked	1. Checked	0. Unchecked	0. Unchecked	0. Unchecked	0. Unchecked
368	cervical_pre_cancer_screening_form_1	1			1	368		36	1. Checked	0. Unchecked	0. Unchecked	0. Unchecked	0. Unchecked	0. Unchecked	0. Unchecked	0. Unchecked	0. Unchecked	0. Unchecked	0. Unchecked	0. Unchecked	0. Unchecked		0. Unchecked	0. Unchecked	0. Unchecked	0. Unchecked	2. No	0. Unchecked	0. Unchecked	0. Unchecked	0. Unchecked						4	0	1. Christianity		4. Senior High		0. Unchecked	0. Unchecked	0. Unchecked	0. Unchecked	0. Unchecked	1. Checked	0. Unchecked
369	cervical_pre_cancer_screening_form_1	1			1	369		38	1. Checked	1. Checked	0. Unchecked	0. Unchecked	1. Checked	0. Unchecked	0. Unchecked	0. Unchecked	0. Unchecked	0. Unchecked	0. Unchecked	0. Unchecked	0. Unchecked		0. Unchecked	0. Unchecked	0. Unchecked	0. Unchecked	2. No	0. Unchecked	0. Unchecked	0. Unchecked	0. Unchecked						4	1	1. Christianity		5. Tertiary		0. Unchecked	0. Unchecked	1. Checked	0. Unchecked	0. Unchecked	0. Unchecked	0. Unchecked
370	cervical_pre_cancer_screening_form_1	1			1	370		39	1. Checked	0. Unchecked	0. Unchecked	0. Unchecked	0. Unchecked	0. Unchecked	0. Unchecked	0. Unchecked	0. Unchecked	0. Unchecked	0. Unchecked	0. Unchecked	0. Unchecked		0. Unchecked	0. Unchecked	1. Checked	0. Unchecked	2. No	0. Unchecked	0. Unchecked	0. Unchecked	0. Unchecked						0	0	2. Islamic		5. Tertiary		0. Unchecked	0. Unchecked	1. Checked	0. Unchecked	0. Unchecked	0. Unchecked	0. Unchecked
371	cervical_pre_cancer_screening_form_1	1			1	371		37	1. Checked	0. Unchecked	0. Unchecked	0. Unchecked	1. Checked	0. Unchecked	0. Unchecked	0. Unchecked	0. Unchecked	1. Checked	0. Unchecked	0. Unchecked	0. Unchecked		0. Unchecked	0. Unchecked	0. Unchecked	0. Unchecked	2. No	0. Unchecked	0. Unchecked	0. Unchecked	0. Unchecked						4	1	1. Christianity		3. Junior High		0. Unchecked	0. Unchecked	0. Unchecked	0. Unchecked	1. Checked	0. Unchecked	0. Unchecked
372	cervical_pre_cancer_screening_form_1	1			1	372		40	1. Checked	0. Unchecked	0. Unchecked	0. Unchecked	1. Checked	0. Unchecked	0. Unchecked	0. Unchecked	0. Unchecked	0. Unchecked	0. Unchecked	0. Unchecked	0. Unchecked		0. Unchecked	0. Unchecked	0. Unchecked	0. Unchecked	2. No	0. Unchecked	0. Unchecked	0. Unchecked	0. Unchecked						4	0	1. Christianity		4. Senior High		0. Unchecked	0. Unchecked	0. Unchecked	0. Unchecked	1. Checked	0. Unchecked	0. Unchecked
373	cervical_pre_cancer_screening_form_1	1			1	373		30	1. Checked	0. Unchecked	1. Checked	0. Unchecked	1. Checked	0. Unchecked	0. Unchecked	0. Unchecked	0. Unchecked	0. Unchecked	0. Unchecked	0. Unchecked	0. Unchecked		0. Unchecked	0. Unchecked	0. Unchecked	0. Unchecked	2. No	0. Unchecked	0. Unchecked	0. Unchecked	0. Unchecked						1	1	1. Christianity				0. Unchecked	0. Unchecked	0. Unchecked	0. Unchecked	1. Checked	0. Unchecked	0. Unchecked
374	cervical_pre_cancer_screening_form_1	1			1	374		31	1. Checked	0. Unchecked	0. Unchecked	0. Unchecked	0. Unchecked	0. Unchecked	0. Unchecked	0. Unchecked	0. Unchecked	0. Unchecked	0. Unchecked	0. Unchecked	0. Unchecked		0. Unchecked	0. Unchecked	0. Unchecked	0. Unchecked	2. No	0. Unchecked	0. Unchecked	0. Unchecked	0. Unchecked						0	0	1. Christianity		5. Tertiary		0. Unchecked	0. Unchecked	1. Checked	0. Unchecked	0. Unchecked	0. Unchecked	0. Unchecked
375	cervical_pre_cancer_screening_form_1	1			1	375		68	1. Checked	0. Unchecked	0. Unchecked	0. Unchecked	0. Unchecked	0. Unchecked	0. Unchecked	0. Unchecked	0. Unchecked	0. Unchecked	0. Unchecked	0. Unchecked	0. Unchecked		0. Unchecked	0. Unchecked	0. Unchecked	0. Unchecked	2. No	0. Unchecked	0. Unchecked	0. Unchecked	0. Unchecked						7	0	1. Christianity		3. Junior High		0. Unchecked	0. Unchecked	0. Unchecked	0. Unchecked	1. Checked	0. Unchecked	0. Unchecked
376	cervical_pre_cancer_screening_form_1	1			1	376		54	1. Checked	0. Unchecked	0. Unchecked	0. Unchecked	0. Unchecked	0. Unchecked	1. Checked	0. Unchecked	0. Unchecked	0. Unchecked	0. Unchecked	0. Unchecked	0. Unchecked		0. Unchecked	0. Unchecked	0. Unchecked	0. Unchecked	2. No	0. Unchecked	0. Unchecked	0. Unchecked	0. Unchecked						6	1	1. Christianity		3. Junior High		0. Unchecked	0. Unchecked	0. Unchecked	0. Unchecked	0. Unchecked	0. Unchecked	0. Unchecked
377	cervical_pre_cancer_screening_form_1	1			1	377		36	1. Checked	0. Unchecked	0. Unchecked	0. Unchecked	1. Checked	0. Unchecked	0. Unchecked	1. Checked	0. Unchecked	0. Unchecked	0. Unchecked	0. Unchecked	0. Unchecked		0. Unchecked	0. Unchecked	0. Unchecked	0. Unchecked	2. No	0. Unchecked	0. Unchecked	0. Unchecked	0. Unchecked						5	2	1. Christianity		2. Primary		0. Unchecked	0. Unchecked	0. Unchecked	0. Unchecked	1. Checked	0. Unchecked	0. Unchecked
378	cervical_pre_cancer_screening_form_1	1			1	378		53	1. Checked	0. Unchecked	0. Unchecked	0. Unchecked	0. Unchecked	0. Unchecked	0. Unchecked	0. Unchecked	0. Unchecked	0. Unchecked	0. Unchecked	0. Unchecked	0. Unchecked		0. Unchecked	0. Unchecked	0. Unchecked	0. Unchecked	2. No	0. Unchecked	0. Unchecked	0. Unchecked	0. Unchecked						7	1	1. Christianity		3. Junior High		0. Unchecked	0. Unchecked	0. Unchecked	0. Unchecked	1. Checked	0. Unchecked	0. Unchecked
379	cervical_pre_cancer_screening_form_1	1			1	379		38	1. Checked	1. Checked	0. Unchecked	0. Unchecked	0. Unchecked	0. Unchecked	0. Unchecked	1. Checked	0. Unchecked	0. Unchecked	0. Unchecked	0. Unchecked	0. Unchecked		0. Unchecked	0. Unchecked	1. Checked	0. Unchecked	2. No	0. Unchecked	0. Unchecked	0. Unchecked	0. Unchecked						2	0	1. Christianity		5. Tertiary		0. Unchecked	0. Unchecked	1. Checked	0. Unchecked	0. Unchecked	0. Unchecked	0. Unchecked
380	cervical_pre_cancer_screening_form_1	1			1	380		62	1. Checked	0. Unchecked	0. Unchecked	0. Unchecked	0. Unchecked	0. Unchecked	0. Unchecked	0. Unchecked	0. Unchecked	0. Unchecked	0. Unchecked	0. Unchecked	0. Unchecked		0. Unchecked	0. Unchecked	0. Unchecked	0. Unchecked	2. No	0. Unchecked	0. Unchecked	0. Unchecked	0. Unchecked						4	1	1. Christianity		1. No Schooling		0. Unchecked	0. Unchecked	0. Unchecked	0. Unchecked	1. Checked	0. Unchecked	0. Unchecked
381	cervical_pre_cancer_screening_form_1	1			1	381		47	1. Checked	0. Unchecked	1. Checked	0. Unchecked	0. Unchecked	0. Unchecked	0. Unchecked	1. Checked	0. Unchecked	0. Unchecked	0. Unchecked	0. Unchecked	0. Unchecked		0. Unchecked	1. Checked	0. Unchecked	0. Unchecked	2. No	0. Unchecked	0. Unchecked	0. Unchecked	0. Unchecked						3	1	1. Christianity		3. Junior High		0. Unchecked	0. Unchecked	0. Unchecked	0. Unchecked	1. Checked	0. Unchecked	0. Unchecked
382	cervical_pre_cancer_screening_form_1	1			1	382		68	1. Checked	0. Unchecked	0. Unchecked	0. Unchecked	0. Unchecked	0. Unchecked	0. Unchecked	0. Unchecked	0. Unchecked	0. Unchecked	0. Unchecked	0. Unchecked	0. Unchecked		0. Unchecked	0. Unchecked	0. Unchecked	0. Unchecked	2. No	0. Unchecked	0. Unchecked	0. Unchecked	0. Unchecked						7	2	1. Christianity		4. Senior High		0. Unchecked	0. Unchecked	0. Unchecked	0. Unchecked	1. Checked	0. Unchecked	0. Unchecked
383	cervical_pre_cancer_screening_form_1	1			1	383		48	1. Checked	0. Unchecked	0. Unchecked	0. Unchecked	0. Unchecked	0. Unchecked	0. Unchecked	1. Checked	1. Checked	1. Checked	0. Unchecked	0. Unchecked	0. Unchecked		0. Unchecked	0. Unchecked	1. Checked	0. Unchecked	2. No	0. Unchecked	0. Unchecked	0. Unchecked	0. Unchecked						2	3	1. Christianity		5. Tertiary		0. Unchecked	0. Unchecked	0. Unchecked	0. Unchecked	1. Checked	0. Unchecked	0. Unchecked
384	cervical_pre_cancer_screening_form_1	1			1	384		33	1. Checked	0. Unchecked	0. Unchecked	0. Unchecked	0. Unchecked	0. Unchecked	0. Unchecked	0. Unchecked	0. Unchecked	0. Unchecked	0. Unchecked	0. Unchecked	0. Unchecked		0. Unchecked	0. Unchecked	0. Unchecked	0. Unchecked	2. No	0. Unchecked	0. Unchecked	0. Unchecked	0. Unchecked						1	0	1. Christianity		5. Tertiary		0. Unchecked	0. Unchecked	1. Checked	0. Unchecked	0. Unchecked	0. Unchecked	0. Unchecked
385	cervical_pre_cancer_screening_form_1	1			1	385		46	1. Checked	0. Unchecked	0. Unchecked	0. Unchecked	1. Checked	0. Unchecked	0. Unchecked	0. Unchecked	0. Unchecked	0. Unchecked	0. Unchecked	0. Unchecked	0. Unchecked		0. Unchecked	0. Unchecked	0. Unchecked	0. Unchecked	2. No	0. Unchecked	0. Unchecked	0. Unchecked	0. Unchecked						4	2	1. Christianity		4. Senior High		0. Unchecked	0. Unchecked	0. Unchecked	0. Unchecked	0. Unchecked	0. Unchecked	0. Unchecked
386	cervical_pre_cancer_screening_form_1	1			1	386		39	1. Checked	0. Unchecked	0. Unchecked	0. Unchecked	0. Unchecked	0. Unchecked	0. Unchecked	0. Unchecked	0. Unchecked	0. Unchecked	0. Unchecked	0. Unchecked	0. Unchecked		0. Unchecked	1. Checked	0. Unchecked	0. Unchecked	2. No	0. Unchecked	0. Unchecked	0. Unchecked	0. Unchecked						3	0	1. Christianity		5. Tertiary		0. Unchecked	0. Unchecked	1. Checked	0. Unchecked	0. Unchecked	0. Unchecked	0. Unchecked
387	cervical_pre_cancer_screening_form_1	1			1	387		56	1. Checked	0. Unchecked	0. Unchecked	0. Unchecked	0. Unchecked	0. Unchecked	0. Unchecked	0. Unchecked	0. Unchecked	0. Unchecked	0. Unchecked	0. Unchecked	0. Unchecked		0. Unchecked	1. Checked	0. Unchecked	0. Unchecked	2. No	0. Unchecked	0. Unchecked	0. Unchecked	0. Unchecked						6	1	1. Christianity		2. Primary		0. Unchecked	0. Unchecked	0. Unchecked	0. Unchecked	1. Checked	0. Unchecked	0. Unchecked
388	cervical_pre_cancer_screening_form_1	1			1	388		69	1. Checked	0. Unchecked	0. Unchecked	0. Unchecked	0. Unchecked	0. Unchecked	0. Unchecked	0. Unchecked	0. Unchecked	0. Unchecked	0. Unchecked	0. Unchecked	0. Unchecked		0. Unchecked	0. Unchecked	0. Unchecked	0. Unchecked	2. No	0. Unchecked	0. Unchecked	0. Unchecked	0. Unchecked						6	0	3. Traditional		1. No Schooling		0. Unchecked	1. Checked	0. Unchecked	0. Unchecked	0. Unchecked	0. Unchecked	0. Unchecked
389	cervical_pre_cancer_screening_form_1	1			1	389		36	0. Unchecked	0. Unchecked	0. Unchecked	0. Unchecked	0. Unchecked	0. Unchecked	0. Unchecked	0. Unchecked	0. Unchecked	0. Unchecked	0. Unchecked	0. Unchecked	1. Checked	NIL	0. Unchecked	1. Checked	0. Unchecked	0. Unchecked	2. No	0. Unchecked	0. Unchecked	0. Unchecked	0. Unchecked						0	5	1. Christianity		4. Senior High		0. Unchecked	0. Unchecked	0. Unchecked	0. Unchecked	0. Unchecked	0. Unchecked	0. Unchecked
390	cervical_pre_cancer_screening_form_1	1			1	390		70	1. Checked	0. Unchecked	0. Unchecked	0. Unchecked	0. Unchecked	0. Unchecked	0. Unchecked	0. Unchecked	0. Unchecked	0. Unchecked	0. Unchecked	0. Unchecked	0. Unchecked		0. Unchecked	0. Unchecked	0. Unchecked	0. Unchecked	2. No	0. Unchecked	0. Unchecked	0. Unchecked	0. Unchecked						4	0	1. Christianity		4. Senior High		0. Unchecked	0. Unchecked	0. Unchecked	0. Unchecked	1. Checked	0. Unchecked	0. Unchecked
391	cervical_pre_cancer_screening_form_1	1			1	391		36	1. Checked	0. Unchecked	0. Unchecked	0. Unchecked	0. Unchecked	0. Unchecked	0. Unchecked	0. Unchecked	0. Unchecked	0. Unchecked	0. Unchecked	0. Unchecked	0. Unchecked		0. Unchecked	0. Unchecked	0. Unchecked	0. Unchecked	2. No	0. Unchecked	0. Unchecked	0. Unchecked	0. Unchecked						0	3	1. Christianity		5. Tertiary		0. Unchecked	0. Unchecked	1. Checked	0. Unchecked	0. Unchecked	0. Unchecked	0. Unchecked
392	cervical_pre_cancer_screening_form_1	1			1	392		36	1. Checked	0. Unchecked	0. Unchecked	0. Unchecked	0. Unchecked	0. Unchecked	1. Checked	0. Unchecked	0. Unchecked	0. Unchecked	0. Unchecked	0. Unchecked	0. Unchecked		0. Unchecked	0. Unchecked	0. Unchecked	0. Unchecked	2. No	0. Unchecked	0. Unchecked	0. Unchecked	0. Unchecked						1	1	1. Christianity		2. Primary		0. Unchecked	0. Unchecked	0. Unchecked	0. Unchecked	1. Checked	0. Unchecked	0. Unchecked
393	cervical_pre_cancer_screening_form_1	1			1	393		38	1. Checked	0. Unchecked	1. Checked	0. Unchecked	0. Unchecked	0. Unchecked	0. Unchecked	0. Unchecked	0. Unchecked	0. Unchecked	0. Unchecked	0. Unchecked	0. Unchecked		0. Unchecked	0. Unchecked	0. Unchecked	0. Unchecked	2. No	0. Unchecked	0. Unchecked	0. Unchecked	0. Unchecked						1	0	1. Christianity		3. Junior High		0. Unchecked	0. Unchecked	0. Unchecked	0. Unchecked	0. Unchecked	0. Unchecked	0. Unchecked
394	cervical_pre_cancer_screening_form_1	1			1	394		36	1. Checked	0. Unchecked	1. Checked	0. Unchecked	0. Unchecked	0. Unchecked	1. Checked	1. Checked	0. Unchecked	0. Unchecked	0. Unchecked	0. Unchecked	0. Unchecked		0. Unchecked	1. Checked	0. Unchecked	0. Unchecked	2. No	0. Unchecked	0. Unchecked	0. Unchecked	0. Unchecked						4	3	3. Traditional		3. Junior High		0. Unchecked	0. Unchecked	0. Unchecked	0. Unchecked	1. Checked	0. Unchecked	0. Unchecked
395	cervical_pre_cancer_screening_form_1	1			1	395		32	1. Checked	0. Unchecked	0. Unchecked	0. Unchecked	0. Unchecked	0. Unchecked	0. Unchecked	0. Unchecked	0. Unchecked	0. Unchecked	0. Unchecked	0. Unchecked	0. Unchecked		0. Unchecked	0. Unchecked	0. Unchecked	0. Unchecked	2. No	0. Unchecked	0. Unchecked	0. Unchecked	0. Unchecked						0	0	1. Christianity		5. Tertiary		0. Unchecked	0. Unchecked	0. Unchecked	0. Unchecked	0. Unchecked	1. Checked	0. Unchecked
396	cervical_pre_cancer_screening_form_1	1			2	396	RMM040EJ/25	51	1. Checked	0. Unchecked	0. Unchecked	0. Unchecked	1. Checked	0. Unchecked	0. Unchecked	0. Unchecked	0. Unchecked	0. Unchecked	0. Unchecked	0. Unchecked	0. Unchecked		0. Unchecked	0. Unchecked	0. Unchecked	0. Unchecked	2. No	0. Unchecked	0. Unchecked	0. Unchecked	0. Unchecked						4	0	1. Christianity		2. Primary		0. Unchecked	0. Unchecked	0. Unchecked	0. Unchecked	1. Checked	0. Unchecked	0. Unchecked
397	cervical_pre_cancer_screening_form_1	1			2	397	RMM039EJ/25	34	1. Checked	0. Unchecked	0. Unchecked	0. Unchecked	0. Unchecked	0. Unchecked	0. Unchecked	0. Unchecked	1. Checked	1. Checked	0. Unchecked	1. Checked	0. Unchecked		0. Unchecked	0. Unchecked	0. Unchecked	0. Unchecked	2. No	0. Unchecked	0. Unchecked	0. Unchecked	0. Unchecked						1	1	1. Christianity		3. Junior High		0. Unchecked	0. Unchecked	0. Unchecked	0. Unchecked	0. Unchecked	0. Unchecked	0. Unchecked
398	cervical_pre_cancer_screening_form_1	1			2	398	RMM037EJ/25	54	1. Checked	0. Unchecked	0. Unchecked	0. Unchecked	0. Unchecked	0. Unchecked	0. Unchecked	0. Unchecked	0. Unchecked	1. Checked	1. Checked	0. Unchecked	0. Unchecked		0. Unchecked	0. Unchecked	0. Unchecked	0. Unchecked	2. No	0. Unchecked	0. Unchecked	0. Unchecked	0. Unchecked						3	2	1. Christianity		3. Junior High		0. Unchecked	0. Unchecked	0. Unchecked	0. Unchecked	1. Checked	0. Unchecked	0. Unchecked
399	cervical_pre_cancer_screening_form_1	1			2	399	RMM036EJ/25	63	1. Checked	0. Unchecked	0. Unchecked	0. Unchecked	0. Unchecked	0. Unchecked	0. Unchecked	0. Unchecked	0. Unchecked	0. Unchecked	0. Unchecked	0. Unchecked	0. Unchecked		0. Unchecked	0. Unchecked	0. Unchecked	0. Unchecked		0. Unchecked	0. Unchecked	0. Unchecked	0. Unchecked						4	0	1. Christianity		2. Primary		0. Unchecked	0. Unchecked	1. Checked	0. Unchecked	0. Unchecked	0. Unchecked	0. Unchecked
400	cervical_pre_cancer_screening_form_1	1			2	400	RMM035EJ/25	50	1. Checked	0. Unchecked	0. Unchecked	0. Unchecked	0. Unchecked	0. Unchecked	0. Unchecked	0. Unchecked	0. Unchecked	1. Checked	0. Unchecked	0. Unchecked	0. Unchecked		0. Unchecked	0. Unchecked	0. Unchecked	0. Unchecked		0. Unchecked	0. Unchecked	0. Unchecked	0. Unchecked						4	0	1. Christianity		4. Senior High		0. Unchecked	0. Unchecked	0. Unchecked	0. Unchecked	1. Checked	0. Unchecked	0. Unchecked
401	cervical_pre_cancer_screening_form_1	1			2	401	RMM034EJ/25	30	1. Checked	0. Unchecked	0. Unchecked	0. Unchecked	0. Unchecked	0. Unchecked	0. Unchecked	0. Unchecked	0. Unchecked	0. Unchecked	0. Unchecked	0. Unchecked	0. Unchecked		0. Unchecked	0. Unchecked	0. Unchecked	0. Unchecked		0. Unchecked	0. Unchecked	0. Unchecked	0. Unchecked						2	0	1. Christianity		5. Tertiary		0. Unchecked	0. Unchecked	1. Checked	0. Unchecked	0. Unchecked	0. Unchecked	0. Unchecked
402	cervical_pre_cancer_screening_form_1	1			2	402	RMM033EJ/25	41	1. Checked	0. Unchecked	0. Unchecked	0. Unchecked	0. Unchecked	0. Unchecked	0. Unchecked	0. Unchecked	0. Unchecked	0. Unchecked	0. Unchecked	0. Unchecked	1. Checked	PAINFUL INTERCOURSE	0. Unchecked	0. Unchecked	0. Unchecked	0. Unchecked	2. No	0. Unchecked	0. Unchecked	0. Unchecked	0. Unchecked						3	0	1. Christianity		2. Primary		0. Unchecked	0. Unchecked	0. Unchecked	0. Unchecked	0. Unchecked	0. Unchecked	0. Unchecked
403	cervical_pre_cancer_screening_form_1	1			2	403	RMM032EJ/25	57	1. Checked	0. Unchecked	0. Unchecked	0. Unchecked	0. Unchecked	0. Unchecked	0. Unchecked	0. Unchecked	0. Unchecked	1. Checked	0. Unchecked	0. Unchecked	0. Unchecked		0. Unchecked	0. Unchecked	0. Unchecked	0. Unchecked		0. Unchecked	0. Unchecked	0. Unchecked	0. Unchecked						4	1	1. Christianity		2. Primary		0. Unchecked	0. Unchecked	0. Unchecked	0. Unchecked	1. Checked	0. Unchecked	0. Unchecked
404	cervical_pre_cancer_screening_form_1	1			2	404	RMM031EJ/25	40	1. Checked	0. Unchecked	1. Checked	0. Unchecked	1. Checked	1. Checked	0. Unchecked	0. Unchecked	0. Unchecked	0. Unchecked	0. Unchecked	0. Unchecked	0. Unchecked		0. Unchecked	1. Checked	0. Unchecked	0. Unchecked		0. Unchecked	0. Unchecked	0. Unchecked	0. Unchecked						3	0	1. Christianity		5. Tertiary		0. Unchecked	0. Unchecked	0. Unchecked	0. Unchecked	0. Unchecked	1. Checked	0. Unchecked
405	cervical_pre_cancer_screening_form_1	1			2	405	RMM030EJ/25	34	1. Checked	1. Checked	0. Unchecked	0. Unchecked	1. Checked	0. Unchecked	0. Unchecked	0. Unchecked	0. Unchecked	0. Unchecked	0. Unchecked	0. Unchecked	0. Unchecked		0. Unchecked	0. Unchecked	0. Unchecked	0. Unchecked		0. Unchecked	0. Unchecked	0. Unchecked	0. Unchecked						3	0	1. Christianity		5. Tertiary		0. Unchecked	0. Unchecked	1. Checked	0. Unchecked	0. Unchecked	0. Unchecked	0. Unchecked
406	cervical_pre_cancer_screening_form_1	1			1	406		45	1. Checked	0. Unchecked	0. Unchecked	0. Unchecked	0. Unchecked	0. Unchecked	0. Unchecked	0. Unchecked	0. Unchecked	0. Unchecked	0. Unchecked	0. Unchecked	0. Unchecked		0. Unchecked	0. Unchecked	0. Unchecked	0. Unchecked		0. Unchecked	0. Unchecked	0. Unchecked	0. Unchecked						2	0	1. Christianity		5. Tertiary		0. Unchecked	0. Unchecked	1. Checked	0. Unchecked	0. Unchecked	0. Unchecked	0. Unchecked
407	cervical_pre_cancer_screening_form_1	1			1	407		33	1. Checked	0. Unchecked	0. Unchecked	0. Unchecked	1. Checked	0. Unchecked	0. Unchecked	0. Unchecked	0. Unchecked	0. Unchecked	0. Unchecked	0. Unchecked	0. Unchecked		0. Unchecked	0. Unchecked	0. Unchecked	0. Unchecked	2. No	0. Unchecked	0. Unchecked	0. Unchecked	0. Unchecked						3	0	1. Christianity		5. Tertiary		0. Unchecked	0. Unchecked	1. Checked	0. Unchecked	0. Unchecked	0. Unchecked	0. Unchecked
408	cervical_pre_cancer_screening_form_1	1			1	408		39	1. Checked	0. Unchecked	0. Unchecked	0. Unchecked	0. Unchecked	0. Unchecked	0. Unchecked	0. Unchecked	0. Unchecked	0. Unchecked	0. Unchecked	0. Unchecked	0. Unchecked		0. Unchecked	0. Unchecked	0. Unchecked	0. Unchecked		0. Unchecked	0. Unchecked	0. Unchecked	0. Unchecked						4	0	1. Christianity		5. Tertiary		0. Unchecked	0. Unchecked	1. Checked	0. Unchecked	0. Unchecked	0. Unchecked	0. Unchecked
409	cervical_pre_cancer_screening_form_1	1			1	409		37	1. Checked	0. Unchecked	0. Unchecked	0. Unchecked	0. Unchecked	0. Unchecked	0. Unchecked	0. Unchecked	0. Unchecked	0. Unchecked	0. Unchecked	0. Unchecked	0. Unchecked		0. Unchecked	0. Unchecked	0. Unchecked	0. Unchecked	2. No	0. Unchecked	0. Unchecked	0. Unchecked	0. Unchecked						5	0	1. Christianity		3. Junior High		0. Unchecked	0. Unchecked	0. Unchecked	0. Unchecked	0. Unchecked	0. Unchecked	0. Unchecked
410	cervical_pre_cancer_screening_form_1	1			1	410		57	1. Checked	0. Unchecked	0. Unchecked	0. Unchecked	0. Unchecked	0. Unchecked	0. Unchecked	0. Unchecked	0. Unchecked	1. Checked	0. Unchecked	0. Unchecked	0. Unchecked		0. Unchecked	0. Unchecked	0. Unchecked	0. Unchecked		0. Unchecked	0. Unchecked	0. Unchecked	0. Unchecked						5	0	1. Christianity		2. Primary		0. Unchecked	0. Unchecked	0. Unchecked	0. Unchecked	1. Checked	0. Unchecked	0. Unchecked
411	cervical_pre_cancer_screening_form_1	1			1	411		55	1. Checked	0. Unchecked	1. Checked	0. Unchecked	0. Unchecked	0. Unchecked	0. Unchecked	0. Unchecked	0. Unchecked	0. Unchecked	0. Unchecked	0. Unchecked	0. Unchecked		0. Unchecked	0. Unchecked	0. Unchecked	0. Unchecked		0. Unchecked	0. Unchecked	0. Unchecked	0. Unchecked						3	1	1. Christianity		2. Primary		0. Unchecked	0. Unchecked	0. Unchecked	0. Unchecked	1. Checked	0. Unchecked	0. Unchecked
412	cervical_pre_cancer_screening_form_1	1			1	412		39	1. Checked	0. Unchecked	0. Unchecked	0. Unchecked	0. Unchecked	0. Unchecked	0. Unchecked	0. Unchecked	0. Unchecked	0. Unchecked	0. Unchecked	0. Unchecked	0. Unchecked		0. Unchecked	0. Unchecked	0. Unchecked	0. Unchecked		0. Unchecked	0. Unchecked	0. Unchecked	0. Unchecked						3	0	1. Christianity		5. Tertiary		0. Unchecked	0. Unchecked	1. Checked	0. Unchecked	0. Unchecked	0. Unchecked	0. Unchecked
413	cervical_pre_cancer_screening_form_1	1			1	413		61	1. Checked	0. Unchecked	0. Unchecked	0. Unchecked	0. Unchecked	0. Unchecked	0. Unchecked	0. Unchecked	0. Unchecked	0. Unchecked	0. Unchecked	0. Unchecked	0. Unchecked		0. Unchecked	0. Unchecked	0. Unchecked	0. Unchecked		0. Unchecked	0. Unchecked	0. Unchecked	0. Unchecked						4	0	1. Christianity		5. Tertiary		0. Unchecked	0. Unchecked	0. Unchecked	0. Unchecked	0. Unchecked	0. Unchecked	0. Unchecked
414	cervical_pre_cancer_screening_form_1	1			1	414		26	1. Checked	1. Checked	0. Unchecked	0. Unchecked	0. Unchecked	0. Unchecked	0. Unchecked	0. Unchecked	0. Unchecked	0. Unchecked	0. Unchecked	0. Unchecked	0. Unchecked		0. Unchecked	0. Unchecked	0. Unchecked	0. Unchecked	2. No	0. Unchecked	0. Unchecked	0. Unchecked	0. Unchecked						0	0	2. Islamic		5. Tertiary		0. Unchecked	0. Unchecked	1. Checked	0. Unchecked	0. Unchecked	0. Unchecked	0. Unchecked
415	cervical_pre_cancer_screening_form_1	1			1	415		62	1. Checked	0. Unchecked	0. Unchecked	0. Unchecked	0. Unchecked	0. Unchecked	0. Unchecked	0. Unchecked	0. Unchecked	0. Unchecked	0. Unchecked	0. Unchecked	0. Unchecked		0. Unchecked	0. Unchecked	0. Unchecked	0. Unchecked		0. Unchecked	0. Unchecked	0. Unchecked	0. Unchecked						5	1	1. Christianity		3. Junior High		0. Unchecked	1. Checked	0. Unchecked	0. Unchecked	0. Unchecked	0. Unchecked	0. Unchecked
416	cervical_pre_cancer_screening_form_1	1			1	416		25	1. Checked	1. Checked	0. Unchecked	0. Unchecked	0. Unchecked	0. Unchecked	0. Unchecked	1. Checked	0. Unchecked	0. Unchecked	0. Unchecked	0. Unchecked	0. Unchecked		0. Unchecked	0. Unchecked	0. Unchecked	0. Unchecked		0. Unchecked	0. Unchecked	0. Unchecked	0. Unchecked						0	0	1. Christianity		4. Senior High		0. Unchecked	0. Unchecked	0. Unchecked	1. Checked	0. Unchecked	0. Unchecked	0. Unchecked
417	cervical_pre_cancer_screening_form_1	1			1	417		60	1. Checked	0. Unchecked	0. Unchecked	0. Unchecked	0. Unchecked	0. Unchecked	0. Unchecked	0. Unchecked	0. Unchecked	0. Unchecked	0. Unchecked	0. Unchecked	0. Unchecked		0. Unchecked	0. Unchecked	0. Unchecked	0. Unchecked		0. Unchecked	0. Unchecked	0. Unchecked	0. Unchecked						5	0	1. Christianity		2. Primary		0. Unchecked	0. Unchecked	0. Unchecked	0. Unchecked	0. Unchecked	0. Unchecked	0. Unchecked
418	cervical_pre_cancer_screening_form_1	1			1	418		52	1. Checked	0. Unchecked	0. Unchecked	0. Unchecked	1. Checked	0. Unchecked	0. Unchecked	0. Unchecked	0. Unchecked	1. Checked	0. Unchecked	0. Unchecked	0. Unchecked		0. Unchecked	0. Unchecked	0. Unchecked	0. Unchecked		0. Unchecked	0. Unchecked	0. Unchecked	0. Unchecked						5	0	1. Christianity		5. Tertiary		0. Unchecked	0. Unchecked	0. Unchecked	0. Unchecked	0. Unchecked	0. Unchecked	0. Unchecked
419	cervical_pre_cancer_screening_form_1	1			1	419		34	1. Checked	0. Unchecked	0. Unchecked	0. Unchecked	1. Checked	0. Unchecked	0. Unchecked	1. Checked	0. Unchecked	1. Checked	0. Unchecked	0. Unchecked	0. Unchecked		0. Unchecked	0. Unchecked	0. Unchecked	0. Unchecked	2. No	0. Unchecked	0. Unchecked	0. Unchecked	0. Unchecked						3	0	1. Christianity		3. Junior High		0. Unchecked	0. Unchecked	0. Unchecked	0. Unchecked	0. Unchecked	0. Unchecked	0. Unchecked
420	cervical_pre_cancer_screening_form_1	1			1	420		47	1. Checked	0. Unchecked	0. Unchecked	0. Unchecked	0. Unchecked	0. Unchecked	0. Unchecked	0. Unchecked	0. Unchecked	0. Unchecked	0. Unchecked	0. Unchecked	0. Unchecked		0. Unchecked	0. Unchecked	0. Unchecked	0. Unchecked		0. Unchecked	0. Unchecked	0. Unchecked	0. Unchecked						5	4	1. Christianity		3. Junior High		0. Unchecked	0. Unchecked	0. Unchecked	0. Unchecked	1. Checked	0. Unchecked	0. Unchecked
421	cervical_pre_cancer_screening_form_1	1			1	421		35	1. Checked	0. Unchecked	0. Unchecked	0. Unchecked	0. Unchecked	0. Unchecked	0. Unchecked	0. Unchecked	0. Unchecked	0. Unchecked	0. Unchecked	0. Unchecked	0. Unchecked		0. Unchecked	0. Unchecked	0. Unchecked	0. Unchecked	2. No	0. Unchecked	0. Unchecked	0. Unchecked	0. Unchecked						1	0	1. Christianity		3. Junior High		0. Unchecked	0. Unchecked	0. Unchecked	0. Unchecked	0. Unchecked	0. Unchecked	0. Unchecked
422	cervical_pre_cancer_screening_form_1	1			1	422		53	1. Checked	0. Unchecked	0. Unchecked	0. Unchecked	0. Unchecked	0. Unchecked	0. Unchecked	0. Unchecked	0. Unchecked	0. Unchecked	0. Unchecked	0. Unchecked	0. Unchecked		0. Unchecked	0. Unchecked	0. Unchecked	0. Unchecked	2. No	0. Unchecked	0. Unchecked	0. Unchecked	0. Unchecked						6	0	1. Christianity		2. Primary		0. Unchecked	0. Unchecked	0. Unchecked	0. Unchecked	1. Checked	0. Unchecked	0. Unchecked
423	cervical_pre_cancer_screening_form_1	1			1	423		46	1. Checked	0. Unchecked	0. Unchecked	0. Unchecked	0. Unchecked	0. Unchecked	0. Unchecked	0. Unchecked	0. Unchecked	0. Unchecked	0. Unchecked	0. Unchecked	0. Unchecked		0. Unchecked	0. Unchecked	0. Unchecked	0. Unchecked		0. Unchecked	0. Unchecked	0. Unchecked	0. Unchecked						3	0	1. Christianity		3. Junior High		0. Unchecked	0. Unchecked	0. Unchecked	0. Unchecked	1. Checked	0. Unchecked	0. Unchecked
424	cervical_pre_cancer_screening_form_1	1			1	424		41	1. Checked	0. Unchecked	0. Unchecked	0. Unchecked	0. Unchecked	0. Unchecked	0. Unchecked	0. Unchecked	0. Unchecked	0. Unchecked	0. Unchecked	0. Unchecked	0. Unchecked		0. Unchecked	0. Unchecked	0. Unchecked	0. Unchecked	2. No	0. Unchecked	0. Unchecked	0. Unchecked	0. Unchecked						3	0	1. Christianity		5. Tertiary		0. Unchecked	0. Unchecked	1. Checked	0. Unchecked	0. Unchecked	0. Unchecked	0. Unchecked
425	cervical_pre_cancer_screening_form_1	1			1	425		61	1. Checked	0. Unchecked	0. Unchecked	0. Unchecked	0. Unchecked	0. Unchecked	0. Unchecked	0. Unchecked	0. Unchecked	0. Unchecked	0. Unchecked	0. Unchecked	0. Unchecked		0. Unchecked	0. Unchecked	0. Unchecked	0. Unchecked		0. Unchecked	0. Unchecked	0. Unchecked	0. Unchecked						7	2	1. Christianity		3. Junior High		0. Unchecked	1. Checked	0. Unchecked	0. Unchecked	0. Unchecked	0. Unchecked	0. Unchecked
426	cervical_pre_cancer_screening_form_1	1			1	426		34	1. Checked	0. Unchecked	0. Unchecked	0. Unchecked	0. Unchecked	0. Unchecked	0. Unchecked	0. Unchecked	0. Unchecked	0. Unchecked	0. Unchecked	0. Unchecked	1. Checked	PAINFUL INTERCOURSE	0. Unchecked	0. Unchecked	0. Unchecked	0. Unchecked	2. No	0. Unchecked	0. Unchecked	0. Unchecked	0. Unchecked						3	1	1. Christianity		5. Tertiary		0. Unchecked	0. Unchecked	1. Checked	0. Unchecked	0. Unchecked	0. Unchecked	0. Unchecked
427	cervical_pre_cancer_screening_form_1	1			1	427		41	1. Checked	0. Unchecked	0. Unchecked	0. Unchecked	0. Unchecked	0. Unchecked	0. Unchecked	0. Unchecked	0. Unchecked	0. Unchecked	0. Unchecked	0. Unchecked	0. Unchecked		0. Unchecked	0. Unchecked	0. Unchecked	0. Unchecked		0. Unchecked	0. Unchecked	0. Unchecked	0. Unchecked						0	0	1. Christianity		1. No Schooling		0. Unchecked	0. Unchecked	0. Unchecked	0. Unchecked	1. Checked	0. Unchecked	0. Unchecked
428	cervical_pre_cancer_screening_form_1	1			1	428		64	1. Checked	0. Unchecked	0. Unchecked	0. Unchecked	0. Unchecked	0. Unchecked	0. Unchecked	0. Unchecked	0. Unchecked	1. Checked	0. Unchecked	0. Unchecked	0. Unchecked		0. Unchecked	0. Unchecked	0. Unchecked	0. Unchecked		0. Unchecked	0. Unchecked	0. Unchecked	0. Unchecked						9	2	1. Christianity		1. No Schooling		0. Unchecked	0. Unchecked	0. Unchecked	0. Unchecked	1. Checked	0. Unchecked	0. Unchecked
429	cervical_pre_cancer_screening_form_1	1			1	429		42	1. Checked	0. Unchecked	0. Unchecked	0. Unchecked	0. Unchecked	0. Unchecked	0. Unchecked	1. Checked	0. Unchecked	0. Unchecked	0. Unchecked	0. Unchecked	0. Unchecked		0. Unchecked	0. Unchecked	0. Unchecked	0. Unchecked		0. Unchecked	0. Unchecked	0. Unchecked	0. Unchecked						3	0	1. Christianity		5. Tertiary		0. Unchecked	0. Unchecked	1. Checked	0. Unchecked	0. Unchecked	0. Unchecked	0. Unchecked
430	cervical_pre_cancer_screening_form_1	1			1	430		50	1. Checked	0. Unchecked	0. Unchecked	0. Unchecked	0. Unchecked	0. Unchecked	0. Unchecked	0. Unchecked	0. Unchecked	1. Checked	0. Unchecked	0. Unchecked	0. Unchecked		0. Unchecked	0. Unchecked	0. Unchecked	0. Unchecked		0. Unchecked	0. Unchecked	0. Unchecked	0. Unchecked						3	0	1. Christianity		3. Junior High		0. Unchecked	0. Unchecked	0. Unchecked	0. Unchecked	1. Checked	0. Unchecked	0. Unchecked
431	cervical_pre_cancer_screening_form_1	1			1	431		29	1. Checked	1. Checked	0. Unchecked	0. Unchecked	1. Checked	0. Unchecked	0. Unchecked	1. Checked	0. Unchecked	1. Checked	0. Unchecked	0. Unchecked	0. Unchecked	PAINFUL INTERCOURSE	0. Unchecked	0. Unchecked	0. Unchecked	0. Unchecked		0. Unchecked	0. Unchecked	0. Unchecked	0. Unchecked						0	0	1. Christianity		5. Tertiary		0. Unchecked	0. Unchecked	0. Unchecked	0. Unchecked	0. Unchecked	0. Unchecked	1. Checked
432	cervical_pre_cancer_screening_form_1	1			1	432		35	1. Checked	0. Unchecked	0. Unchecked	0. Unchecked	0. Unchecked	0. Unchecked	0. Unchecked	0. Unchecked	0. Unchecked	0. Unchecked	0. Unchecked	0. Unchecked	0. Unchecked		0. Unchecked	0. Unchecked	0. Unchecked	0. Unchecked	2. No	0. Unchecked	0. Unchecked	0. Unchecked	0. Unchecked						2	0	1. Christianity		5. Tertiary		0. Unchecked	0. Unchecked	0. Unchecked	0. Unchecked	0. Unchecked	0. Unchecked	0. Unchecked
433	cervical_pre_cancer_screening_form_1	1			1	433		42	1. Checked	0. Unchecked	0. Unchecked	0. Unchecked	0. Unchecked	0. Unchecked	0. Unchecked	0. Unchecked	0. Unchecked	0. Unchecked	0. Unchecked	0. Unchecked	0. Unchecked		0. Unchecked	0. Unchecked	0. Unchecked	0. Unchecked		0. Unchecked	0. Unchecked	0. Unchecked	0. Unchecked						4	0	1. Christianity		5. Tertiary		0. Unchecked	0. Unchecked	1. Checked	0. Unchecked	0. Unchecked	0. Unchecked	0. Unchecked
434	cervical_pre_cancer_screening_form_1	1			1	434		35	1. Checked	0. Unchecked	0. Unchecked	0. Unchecked	0. Unchecked	0. Unchecked	0. Unchecked	0. Unchecked	0. Unchecked	0. Unchecked	0. Unchecked	0. Unchecked	0. Unchecked		0. Unchecked	0. Unchecked	0. Unchecked	0. Unchecked	2. No	0. Unchecked	0. Unchecked	0. Unchecked	0. Unchecked						2	0	1. Christianity		5. Tertiary		0. Unchecked	0. Unchecked	1. Checked	0. Unchecked	0. Unchecked	0. Unchecked	0. Unchecked
435	cervical_pre_cancer_screening_form_1	1			1	435		28	1. Checked	0. Unchecked	0. Unchecked	0. Unchecked	1. Checked	0. Unchecked	0. Unchecked	1. Checked	0. Unchecked	1. Checked	0. Unchecked	0. Unchecked	0. Unchecked		0. Unchecked	0. Unchecked	0. Unchecked	0. Unchecked	2. No	0. Unchecked	0. Unchecked	0. Unchecked	0. Unchecked						0	0	1. Christianity		5. Tertiary		0. Unchecked	0. Unchecked	1. Checked	0. Unchecked	0. Unchecked	0. Unchecked	0. Unchecked
436	cervical_pre_cancer_screening_form_1	1			1	436		36	1. Checked	0. Unchecked	0. Unchecked	0. Unchecked	0. Unchecked	0. Unchecked	0. Unchecked	0. Unchecked	0. Unchecked	0. Unchecked	0. Unchecked	0. Unchecked	0. Unchecked		0. Unchecked	0. Unchecked	0. Unchecked	0. Unchecked	2. No	0. Unchecked	0. Unchecked	0. Unchecked	0. Unchecked						2	1	1. Christianity		5. Tertiary		0. Unchecked	0. Unchecked	1. Checked	0. Unchecked	0. Unchecked	0. Unchecked	0. Unchecked
437	cervical_pre_cancer_screening_form_1	1			1	437		38	1. Checked	0. Unchecked	0. Unchecked	0. Unchecked	0. Unchecked	0. Unchecked	0. Unchecked	0. Unchecked	0. Unchecked	0. Unchecked	0. Unchecked	0. Unchecked	0. Unchecked		0. Unchecked	0. Unchecked	0. Unchecked	0. Unchecked	2. No	0. Unchecked	0. Unchecked	0. Unchecked	0. Unchecked						1	0	1. Christianity		5. Tertiary		0. Unchecked	0. Unchecked	1. Checked	0. Unchecked	0. Unchecked	0. Unchecked	0. Unchecked
438	cervical_pre_cancer_screening_form_1	1			1	438		50	1. Checked	0. Unchecked	0. Unchecked	0. Unchecked	0. Unchecked	0. Unchecked	0. Unchecked	1. Checked	0. Unchecked	0. Unchecked	0. Unchecked	0. Unchecked	0. Unchecked		0. Unchecked	0. Unchecked	0. Unchecked	0. Unchecked	2. No	0. Unchecked	0. Unchecked	0. Unchecked	0. Unchecked						4	1	1. Christianity		4. Senior High		0. Unchecked	0. Unchecked	1. Checked	0. Unchecked	0. Unchecked	0. Unchecked	0. Unchecked
439	cervical_pre_cancer_screening_form_1	1			1	439		59	1. Checked	0. Unchecked	0. Unchecked	0. Unchecked	0. Unchecked	0. Unchecked	0. Unchecked	0. Unchecked	0. Unchecked	0. Unchecked	0. Unchecked	0. Unchecked	0. Unchecked		0. Unchecked	0. Unchecked	0. Unchecked	0. Unchecked	2. No	0. Unchecked	0. Unchecked	0. Unchecked	0. Unchecked						2	0	1. Christianity		5. Tertiary		0. Unchecked	0. Unchecked	1. Checked	0. Unchecked	0. Unchecked	0. Unchecked	0. Unchecked
440	cervical_pre_cancer_screening_form_1	1			1	440		26	1. Checked	0. Unchecked	0. Unchecked	0. Unchecked	0. Unchecked	0. Unchecked	0. Unchecked	0. Unchecked	0. Unchecked	0. Unchecked	0. Unchecked	0. Unchecked	0. Unchecked		0. Unchecked	0. Unchecked	0. Unchecked	0. Unchecked	2. No	0. Unchecked	0. Unchecked	0. Unchecked	0. Unchecked						2	1	1. Christianity		4. Senior High		0. Unchecked	0. Unchecked	1. Checked	0. Unchecked	0. Unchecked	0. Unchecked	0. Unchecked
441	cervical_pre_cancer_screening_form_1	1			1	441		35	1. Checked	0. Unchecked	0. Unchecked	0. Unchecked	0. Unchecked	0. Unchecked	0. Unchecked	0. Unchecked	0. Unchecked	0. Unchecked	0. Unchecked	0. Unchecked	0. Unchecked		0. Unchecked	0. Unchecked	0. Unchecked	0. Unchecked	2. No	0. Unchecked	0. Unchecked	0. Unchecked	0. Unchecked						0	2	1. Christianity		5. Tertiary		0. Unchecked	0. Unchecked	1. Checked	0. Unchecked	0. Unchecked	0. Unchecked	0. Unchecked
442	cervical_pre_cancer_screening_form_1	1			1	442		50	1. Checked	0. Unchecked	0. Unchecked	0. Unchecked	0. Unchecked	0. Unchecked	0. Unchecked	0. Unchecked	0. Unchecked	0. Unchecked	0. Unchecked	0. Unchecked	0. Unchecked		0. Unchecked	0. Unchecked	0. Unchecked	0. Unchecked	2. No	0. Unchecked	0. Unchecked	0. Unchecked	0. Unchecked						3	5	1. Christianity		5. Tertiary		0. Unchecked	0. Unchecked	0. Unchecked	0. Unchecked	1. Checked	0. Unchecked	0. Unchecked
443	cervical_pre_cancer_screening_form_1	1			1	443		35	1. Checked	0. Unchecked	0. Unchecked	0. Unchecked	0. Unchecked	0. Unchecked	0. Unchecked	0. Unchecked	0. Unchecked	0. Unchecked	0. Unchecked	0. Unchecked	0. Unchecked		0. Unchecked	0. Unchecked	0. Unchecked	0. Unchecked		0. Unchecked	0. Unchecked	0. Unchecked	0. Unchecked						3	3	1. Christianity		2. Primary		0. Unchecked	0. Unchecked	0. Unchecked	0. Unchecked	1. Checked	0. Unchecked	0. Unchecked
444	cervical_pre_cancer_screening_form_1	1			1	444		30	1. Checked	0. Unchecked	0. Unchecked	0. Unchecked	0. Unchecked	0. Unchecked	0. Unchecked	1. Checked	0. Unchecked	1. Checked	0. Unchecked	0. Unchecked	0. Unchecked		0. Unchecked	0. Unchecked	0. Unchecked	0. Unchecked	2. No	0. Unchecked	0. Unchecked	0. Unchecked	0. Unchecked								1. Christianity		3. Junior High		0. Unchecked	0. Unchecked	0. Unchecked	0. Unchecked	1. Checked	0. Unchecked	0. Unchecked
445	cervical_pre_cancer_screening_form_1	1			1	445		32	1. Checked	0. Unchecked	0. Unchecked	0. Unchecked	0. Unchecked	0. Unchecked	0. Unchecked	0. Unchecked	0. Unchecked	0. Unchecked	0. Unchecked	0. Unchecked	0. Unchecked		0. Unchecked	0. Unchecked	0. Unchecked	0. Unchecked		0. Unchecked	0. Unchecked	0. Unchecked	0. Unchecked						3	3	1. Christianity		4. Senior High		0. Unchecked	0. Unchecked	0. Unchecked	0. Unchecked	1. Checked	0. Unchecked	0. Unchecked
446	cervical_pre_cancer_screening_form_1	1			1	446		29	1. Checked	0. Unchecked	0. Unchecked	0. Unchecked	0. Unchecked	0. Unchecked	0. Unchecked	0. Unchecked	0. Unchecked	0. Unchecked	0. Unchecked	0. Unchecked	0. Unchecked		0. Unchecked	0. Unchecked	0. Unchecked	0. Unchecked	2. No	0. Unchecked	0. Unchecked	0. Unchecked	0. Unchecked						0	0	1. Christianity		5. Tertiary		0. Unchecked	0. Unchecked	1. Checked	0. Unchecked	0. Unchecked	0. Unchecked	0. Unchecked
447	cervical_pre_cancer_screening_form_1	1			1	447		45	1. Checked	0. Unchecked	0. Unchecked	0. Unchecked	0. Unchecked	0. Unchecked	0. Unchecked	0. Unchecked	0. Unchecked	1. Checked	0. Unchecked	0. Unchecked	0. Unchecked		0. Unchecked	0. Unchecked	0. Unchecked	0. Unchecked	2. No	0. Unchecked	0. Unchecked	0. Unchecked	0. Unchecked						4	2	1. Christianity		4. Senior High		0. Unchecked	0. Unchecked	0. Unchecked	0. Unchecked	1. Checked	0. Unchecked	0. Unchecked
448	cervical_pre_cancer_screening_form_1	1			1	448		26	1. Checked	0. Unchecked	0. Unchecked	0. Unchecked	0. Unchecked	0. Unchecked	0. Unchecked	0. Unchecked	0. Unchecked	0. Unchecked	0. Unchecked	0. Unchecked	0. Unchecked		0. Unchecked	0. Unchecked	0. Unchecked	0. Unchecked	2. No	0. Unchecked	0. Unchecked	0. Unchecked	0. Unchecked						0	0	1. Christianity		5. Tertiary		0. Unchecked	0. Unchecked	1. Checked	0. Unchecked	0. Unchecked	0. Unchecked	0. Unchecked
449	cervical_pre_cancer_screening_form_1	1			1	449		32	1. Checked	0. Unchecked	0. Unchecked	0. Unchecked	0. Unchecked	0. Unchecked	0. Unchecked	0. Unchecked	0. Unchecked	0. Unchecked	0. Unchecked	0. Unchecked	0. Unchecked		0. Unchecked	0. Unchecked	0. Unchecked	0. Unchecked	2. No	0. Unchecked	0. Unchecked	0. Unchecked	0. Unchecked						3	3	1. Christianity		5. Tertiary		0. Unchecked	0. Unchecked	1. Checked	0. Unchecked	0. Unchecked	0. Unchecked	0. Unchecked
450	cervical_pre_cancer_screening_form_1	1			1	450		47	1. Checked	0. Unchecked	0. Unchecked	0. Unchecked	1. Checked	0. Unchecked	0. Unchecked	1. Checked	0. Unchecked	0. Unchecked	0. Unchecked	0. Unchecked	0. Unchecked		0. Unchecked	0. Unchecked	0. Unchecked	0. Unchecked		0. Unchecked	0. Unchecked	0. Unchecked	0. Unchecked						1	1	1. Christianity		5. Tertiary		0. Unchecked	0. Unchecked	0. Unchecked	0. Unchecked	0. Unchecked	0. Unchecked	0. Unchecked
451	cervical_pre_cancer_screening_form_1	1			1	451		26	1. Checked	0. Unchecked	0. Unchecked	0. Unchecked	0. Unchecked	0. Unchecked	0. Unchecked	0. Unchecked	0. Unchecked	0. Unchecked	0. Unchecked	0. Unchecked	0. Unchecked		0. Unchecked	0. Unchecked	0. Unchecked	0. Unchecked	2. No	0. Unchecked	0. Unchecked	0. Unchecked	0. Unchecked						0	0	1. Christianity		5. Tertiary		0. Unchecked	0. Unchecked	0. Unchecked	0. Unchecked	0. Unchecked	0. Unchecked	1. Checked
452	cervical_pre_cancer_screening_form_1	1			1	452		51	1. Checked	0. Unchecked	0. Unchecked	0. Unchecked	0. Unchecked	0. Unchecked	0. Unchecked	0. Unchecked	0. Unchecked	0. Unchecked	0. Unchecked	0. Unchecked	0. Unchecked		0. Unchecked	0. Unchecked	0. Unchecked	0. Unchecked	2. No	0. Unchecked	0. Unchecked	0. Unchecked	0. Unchecked						3	0	1. Christianity		2. Primary		0. Unchecked	0. Unchecked	0. Unchecked	0. Unchecked	1. Checked	0. Unchecked	0. Unchecked
453	cervical_pre_cancer_screening_form_1	1			1	453		50	1. Checked	0. Unchecked	0. Unchecked	0. Unchecked	0. Unchecked	0. Unchecked	0. Unchecked	0. Unchecked	0. Unchecked	0. Unchecked	0. Unchecked	0. Unchecked	0. Unchecked		0. Unchecked	0. Unchecked	0. Unchecked	0. Unchecked	2. No	0. Unchecked	0. Unchecked	0. Unchecked	0. Unchecked						3	1	1. Christianity		2. Primary		0. Unchecked	0. Unchecked	0. Unchecked	0. Unchecked	1. Checked	0. Unchecked	0. Unchecked
454	cervical_pre_cancer_screening_form_1	1			1	454		37	1. Checked	0. Unchecked	0. Unchecked	0. Unchecked	0. Unchecked	0. Unchecked	0. Unchecked	0. Unchecked	0. Unchecked	0. Unchecked	0. Unchecked	0. Unchecked	0. Unchecked		0. Unchecked	0. Unchecked	0. Unchecked	0. Unchecked	2. No	0. Unchecked	0. Unchecked	0. Unchecked	0. Unchecked						0	0	1. Christianity		5. Tertiary		0. Unchecked	0. Unchecked	0. Unchecked	0. Unchecked	0. Unchecked	0. Unchecked	0. Unchecked
455	cervical_pre_cancer_screening_form_1	1			1	455		57	1. Checked	0. Unchecked	0. Unchecked	0. Unchecked	0. Unchecked	0. Unchecked	0. Unchecked	0. Unchecked	0. Unchecked	0. Unchecked	0. Unchecked	0. Unchecked	0. Unchecked		0. Unchecked	0. Unchecked	0. Unchecked	0. Unchecked	2. No	0. Unchecked	0. Unchecked	0. Unchecked	0. Unchecked						3	0	1. Christianity		4. Senior High		0. Unchecked	0. Unchecked	0. Unchecked	0. Unchecked	1. Checked	0. Unchecked	0. Unchecked
456	cervical_pre_cancer_screening_form_1	1			1	456		47	1. Checked	0. Unchecked	0. Unchecked	0. Unchecked	0. Unchecked	0. Unchecked	0. Unchecked	0. Unchecked	0. Unchecked	0. Unchecked	0. Unchecked	0. Unchecked	0. Unchecked		0. Unchecked	0. Unchecked	0. Unchecked	0. Unchecked	2. No	0. Unchecked	0. Unchecked	0. Unchecked	0. Unchecked						6	6	1. Christianity		4. Senior High		0. Unchecked	0. Unchecked	0. Unchecked	0. Unchecked	1. Checked	0. Unchecked	0. Unchecked
457	cervical_pre_cancer_screening_form_1	1			1	457		30	1. Checked	1. Checked	0. Unchecked	0. Unchecked	1. Checked	0. Unchecked	0. Unchecked	0. Unchecked	0. Unchecked	1. Checked	0. Unchecked	0. Unchecked	0. Unchecked		0. Unchecked	0. Unchecked	0. Unchecked	0. Unchecked	2. No	0. Unchecked	0. Unchecked	0. Unchecked	0. Unchecked						0	1	1. Christianity		5. Tertiary		0. Unchecked	0. Unchecked	0. Unchecked	0. Unchecked	1. Checked	0. Unchecked	0. Unchecked
458	cervical_pre_cancer_screening_form_1	1			1	458		32	1. Checked	0. Unchecked	0. Unchecked	0. Unchecked	0. Unchecked	0. Unchecked	0. Unchecked	0. Unchecked	0. Unchecked	0. Unchecked	0. Unchecked	0. Unchecked	0. Unchecked		0. Unchecked	0. Unchecked	0. Unchecked	0. Unchecked	2. No	0. Unchecked	0. Unchecked	0. Unchecked	0. Unchecked						0	0	1. Christianity		5. Tertiary		0. Unchecked	0. Unchecked	1. Checked	0. Unchecked	0. Unchecked	0. Unchecked	0. Unchecked
459	cervical_pre_cancer_screening_form_1	1			1	459		30	1. Checked	0. Unchecked	0. Unchecked	0. Unchecked	0. Unchecked	0. Unchecked	0. Unchecked	0. Unchecked	0. Unchecked	0. Unchecked	0. Unchecked	0. Unchecked	0. Unchecked		0. Unchecked	0. Unchecked	0. Unchecked	0. Unchecked	2. No	0. Unchecked	0. Unchecked	0. Unchecked	0. Unchecked								1. Christianity		5. Tertiary		0. Unchecked	0. Unchecked	1. Checked	0. Unchecked	0. Unchecked	0. Unchecked	0. Unchecked
460	cervical_pre_cancer_screening_form_1	1			1	460		30	1. Checked	0. Unchecked	0. Unchecked	0. Unchecked	0. Unchecked	0. Unchecked	0. Unchecked	0. Unchecked	0. Unchecked	0. Unchecked	0. Unchecked	0. Unchecked	0. Unchecked		0. Unchecked	0. Unchecked	0. Unchecked	0. Unchecked	2. No	0. Unchecked	0. Unchecked	0. Unchecked	0. Unchecked						0	0	1. Christianity		5. Tertiary		0. Unchecked	0. Unchecked	0. Unchecked	0. Unchecked	0. Unchecked	0. Unchecked	0. Unchecked
461	cervical_pre_cancer_screening_form_1	1			1	461		28	1. Checked	0. Unchecked	0. Unchecked	0. Unchecked	0. Unchecked	0. Unchecked	0. Unchecked	0. Unchecked	0. Unchecked	0. Unchecked	0. Unchecked	0. Unchecked	0. Unchecked		0. Unchecked	0. Unchecked	0. Unchecked	0. Unchecked	2. No	0. Unchecked	0. Unchecked	0. Unchecked	0. Unchecked						0	0	1. Christianity		5. Tertiary		0. Unchecked	0. Unchecked	0. Unchecked	0. Unchecked	0. Unchecked	0. Unchecked	0. Unchecked
462	cervical_pre_cancer_screening_form_1	1			1	462		40	1. Checked	0. Unchecked	0. Unchecked	0. Unchecked	0. Unchecked	0. Unchecked	0. Unchecked	0. Unchecked	0. Unchecked	0. Unchecked	0. Unchecked	0. Unchecked	0. Unchecked		0. Unchecked	0. Unchecked	0. Unchecked	0. Unchecked	2. No	0. Unchecked	0. Unchecked	0. Unchecked	0. Unchecked						3	3	1. Christianity		3. Junior High		0. Unchecked	0. Unchecked	0. Unchecked	0. Unchecked	1. Checked	0. Unchecked	0. Unchecked
463	cervical_pre_cancer_screening_form_1	1			1	463		29	1. Checked	0. Unchecked	0. Unchecked	0. Unchecked	0. Unchecked	0. Unchecked	0. Unchecked	0. Unchecked	0. Unchecked	0. Unchecked	0. Unchecked	0. Unchecked	0. Unchecked		0. Unchecked	0. Unchecked	0. Unchecked	0. Unchecked		0. Unchecked	0. Unchecked	0. Unchecked	0. Unchecked						0	0	1. Christianity		5. Tertiary		0. Unchecked	0. Unchecked	0. Unchecked	0. Unchecked	0. Unchecked	0. Unchecked	0. Unchecked
464	cervical_pre_cancer_screening_form_1	1			1	464		31	1. Checked	0. Unchecked	0. Unchecked	0. Unchecked	0. Unchecked	0. Unchecked	0. Unchecked	0. Unchecked	0. Unchecked	0. Unchecked	0. Unchecked	0. Unchecked	0. Unchecked		0. Unchecked	0. Unchecked	0. Unchecked	0. Unchecked		0. Unchecked	0. Unchecked	0. Unchecked	0. Unchecked						1	1	1. Christianity		4. Senior High		0. Unchecked	0. Unchecked	0. Unchecked	0. Unchecked	1. Checked	0. Unchecked	0. Unchecked
465	cervical_pre_cancer_screening_form_1	1			1	465		71	1. Checked	0. Unchecked	0. Unchecked	0. Unchecked	0. Unchecked	0. Unchecked	0. Unchecked	0. Unchecked	0. Unchecked	0. Unchecked	0. Unchecked	0. Unchecked	0. Unchecked		0. Unchecked	0. Unchecked	0. Unchecked	0. Unchecked		0. Unchecked	0. Unchecked	0. Unchecked	0. Unchecked						3	0	1. Christianity		4. Senior High		0. Unchecked	0. Unchecked	0. Unchecked	0. Unchecked	0. Unchecked	0. Unchecked	0. Unchecked
466	cervical_pre_cancer_screening_form_1	1			1	466		47	1. Checked	0. Unchecked	0. Unchecked	0. Unchecked	0. Unchecked	0. Unchecked	0. Unchecked	0. Unchecked	0. Unchecked	0. Unchecked	0. Unchecked	0. Unchecked	0. Unchecked		0. Unchecked	0. Unchecked	1. Checked	0. Unchecked		0. Unchecked	0. Unchecked	0. Unchecked	0. Unchecked						2	0	1. Christianity		3. Junior High		0. Unchecked	0. Unchecked	0. Unchecked	0. Unchecked	0. Unchecked	0. Unchecked	0. Unchecked
467	cervical_pre_cancer_screening_form_1	1			1	467		38	1. Checked	1. Checked	1. Checked	0. Unchecked	0. Unchecked	0. Unchecked	0. Unchecked	0. Unchecked	0. Unchecked	0. Unchecked	0. Unchecked	0. Unchecked	0. Unchecked		0. Unchecked	0. Unchecked	0. Unchecked	0. Unchecked		0. Unchecked	0. Unchecked	0. Unchecked	0. Unchecked						4	5	1. Christianity		2. Primary		0. Unchecked	0. Unchecked	0. Unchecked	0. Unchecked	1. Checked	0. Unchecked	0. Unchecked
468	cervical_pre_cancer_screening_form_1	1			1	468		25	1. Checked	0. Unchecked	0. Unchecked	0. Unchecked	0. Unchecked	0. Unchecked	0. Unchecked	0. Unchecked	0. Unchecked	0. Unchecked	0. Unchecked	0. Unchecked	0. Unchecked		0. Unchecked	0. Unchecked	0. Unchecked	0. Unchecked		0. Unchecked	0. Unchecked	0. Unchecked	0. Unchecked						2	1	1. Christianity		2. Primary		0. Unchecked	0. Unchecked	0. Unchecked	0. Unchecked	1. Checked	0. Unchecked	0. Unchecked
469	cervical_pre_cancer_screening_form_1	1			1	469		37	1. Checked	0. Unchecked	0. Unchecked	0. Unchecked	0. Unchecked	0. Unchecked	0. Unchecked	0. Unchecked	0. Unchecked	0. Unchecked	0. Unchecked	0. Unchecked	0. Unchecked		0. Unchecked	0. Unchecked	0. Unchecked	0. Unchecked		0. Unchecked	0. Unchecked	0. Unchecked	0. Unchecked						0	1	1. Christianity		5. Tertiary		0. Unchecked	0. Unchecked	1. Checked	0. Unchecked	0. Unchecked	0. Unchecked	0. Unchecked
470	cervical_pre_cancer_screening_form_1	1			1	470		39	1. Checked	0. Unchecked	0. Unchecked	0. Unchecked	0. Unchecked	0. Unchecked	0. Unchecked	0. Unchecked	0. Unchecked	0. Unchecked	0. Unchecked	0. Unchecked	0. Unchecked		0. Unchecked	0. Unchecked	0. Unchecked	0. Unchecked	2. No	0. Unchecked	0. Unchecked	0. Unchecked	0. Unchecked						3	1	1. Christianity		5. Tertiary		0. Unchecked	0. Unchecked	1. Checked	0. Unchecked	0. Unchecked	0. Unchecked	0. Unchecked
471	cervical_pre_cancer_screening_form_1	1			1	471		51	1. Checked	0. Unchecked	0. Unchecked	0. Unchecked	0. Unchecked	0. Unchecked	0. Unchecked	0. Unchecked	0. Unchecked	0. Unchecked	0. Unchecked	0. Unchecked	0. Unchecked		0. Unchecked	0. Unchecked	0. Unchecked	0. Unchecked		0. Unchecked	0. Unchecked	0. Unchecked	0. Unchecked						1	2	1. Christianity		5. Tertiary		0. Unchecked	0. Unchecked	0. Unchecked	0. Unchecked	0. Unchecked	0. Unchecked	0. Unchecked
472	cervical_pre_cancer_screening_form_1	1			1	472		37	1. Checked	0. Unchecked	0. Unchecked	0. Unchecked	0. Unchecked	0. Unchecked	0. Unchecked	0. Unchecked	0. Unchecked	0. Unchecked	0. Unchecked	0. Unchecked	0. Unchecked		0. Unchecked	0. Unchecked	0. Unchecked	0. Unchecked	2. No	0. Unchecked	0. Unchecked	0. Unchecked	0. Unchecked						0	0	1. Christianity		5. Tertiary		0. Unchecked	0. Unchecked	1. Checked	0. Unchecked	0. Unchecked	0. Unchecked	1. Checked
473	cervical_pre_cancer_screening_form_1	1			1	473		27	1. Checked	0. Unchecked	0. Unchecked	0. Unchecked	0. Unchecked	0. Unchecked	0. Unchecked	0. Unchecked	0. Unchecked	0. Unchecked	0. Unchecked	0. Unchecked	0. Unchecked		0. Unchecked	0. Unchecked	0. Unchecked	0. Unchecked	2. No	0. Unchecked	0. Unchecked	0. Unchecked	0. Unchecked						1	1	1. Christianity		4. Senior High		0. Unchecked	0. Unchecked	1. Checked	0. Unchecked	0. Unchecked	0. Unchecked	0. Unchecked
474	cervical_pre_cancer_screening_form_1	1			1	474		32	1. Checked	0. Unchecked	0. Unchecked	0. Unchecked	0. Unchecked	0. Unchecked	0. Unchecked	0. Unchecked	0. Unchecked	0. Unchecked	0. Unchecked	0. Unchecked	0. Unchecked		0. Unchecked	0. Unchecked	0. Unchecked	0. Unchecked		0. Unchecked	0. Unchecked	0. Unchecked	0. Unchecked						1	2	1. Christianity		4. Senior High		0. Unchecked	0. Unchecked	0. Unchecked	0. Unchecked	1. Checked	0. Unchecked	0. Unchecked
475	cervical_pre_cancer_screening_form_1	1			1	475		29	1. Checked	1. Checked	0. Unchecked	0. Unchecked	0. Unchecked	0. Unchecked	0. Unchecked	1. Checked	0. Unchecked	0. Unchecked	0. Unchecked	0. Unchecked	0. Unchecked		0. Unchecked	0. Unchecked	0. Unchecked	0. Unchecked	2. No	0. Unchecked	0. Unchecked	0. Unchecked	0. Unchecked						0	1	1. Christianity		5. Tertiary		0. Unchecked	0. Unchecked	0. Unchecked	0. Unchecked	0. Unchecked	0. Unchecked	1. Checked
476	cervical_pre_cancer_screening_form_1	1			1	476		65	1. Checked	0. Unchecked	0. Unchecked	0. Unchecked	0. Unchecked	0. Unchecked	0. Unchecked	0. Unchecked	0. Unchecked	0. Unchecked	0. Unchecked	0. Unchecked	0. Unchecked		0. Unchecked	0. Unchecked	0. Unchecked	0. Unchecked		0. Unchecked	0. Unchecked	0. Unchecked	0. Unchecked						4	0	1. Christianity		4. Senior High		0. Unchecked	0. Unchecked	0. Unchecked	0. Unchecked	0. Unchecked	0. Unchecked	0. Unchecked
477	cervical_pre_cancer_screening_form_1	1			1	477		43	1. Checked	0. Unchecked	0. Unchecked	0. Unchecked	0. Unchecked	0. Unchecked	0. Unchecked	0. Unchecked	0. Unchecked	0. Unchecked	0. Unchecked	0. Unchecked	0. Unchecked		0. Unchecked	0. Unchecked	0. Unchecked	0. Unchecked	2. No	0. Unchecked	0. Unchecked	0. Unchecked	0. Unchecked						0	0	1. Christianity		6. Other	MASTERS	0. Unchecked	0. Unchecked	0. Unchecked	0. Unchecked	0. Unchecked	0. Unchecked	0. Unchecked
478	cervical_pre_cancer_screening_form_1	1			1	478		47	1. Checked	0. Unchecked	0. Unchecked	0. Unchecked	0. Unchecked	0. Unchecked	0. Unchecked	0. Unchecked	0. Unchecked	0. Unchecked	0. Unchecked	0. Unchecked	0. Unchecked		0. Unchecked	0. Unchecked	0. Unchecked	0. Unchecked		0. Unchecked	0. Unchecked	0. Unchecked	0. Unchecked						2	2	1. Christianity		3. Junior High		0. Unchecked	0. Unchecked	0. Unchecked	0. Unchecked	1. Checked	0. Unchecked	0. Unchecked
479	cervical_pre_cancer_screening_form_1	1			1	479		41	1. Checked	0. Unchecked	0. Unchecked	0. Unchecked	0. Unchecked	0. Unchecked	0. Unchecked	0. Unchecked	0. Unchecked	0. Unchecked	0. Unchecked	0. Unchecked	0. Unchecked		0. Unchecked	0. Unchecked	0. Unchecked	0. Unchecked	2. No	0. Unchecked	0. Unchecked	0. Unchecked	0. Unchecked						0	0	1. Christianity		5. Tertiary		0. Unchecked	0. Unchecked	0. Unchecked	0. Unchecked	0. Unchecked	0. Unchecked	0. Unchecked
480	cervical_pre_cancer_screening_form_1	1			1	480		42	1. Checked	1. Checked	1. Checked	0. Unchecked	1. Checked	0. Unchecked	0. Unchecked	0. Unchecked	0. Unchecked	1. Checked	0. Unchecked	0. Unchecked	0. Unchecked		0. Unchecked	1. Checked	0. Unchecked	0. Unchecked	2. No	0. Unchecked	0. Unchecked	0. Unchecked	0. Unchecked						3	1			2. Primary		0. Unchecked	0. Unchecked	0. Unchecked	0. Unchecked	1. Checked	0. Unchecked	0. Unchecked
481	cervical_pre_cancer_screening_form_1	1			1	481		30	1. Checked	0. Unchecked	0. Unchecked	0. Unchecked	0. Unchecked	0. Unchecked	0. Unchecked	0. Unchecked	0. Unchecked	0. Unchecked	0. Unchecked	0. Unchecked	0. Unchecked		0. Unchecked	0. Unchecked	0. Unchecked	0. Unchecked	2. No	0. Unchecked	0. Unchecked	0. Unchecked	0. Unchecked						0	0	1. Christianity		5. Tertiary		0. Unchecked	0. Unchecked	0. Unchecked	0. Unchecked	1. Checked	0. Unchecked	0. Unchecked
482	cervical_pre_cancer_screening_form_1	1			1	482		38	1. Checked	0. Unchecked	0. Unchecked	0. Unchecked	0. Unchecked	0. Unchecked	0. Unchecked	0. Unchecked	0. Unchecked	0. Unchecked	0. Unchecked	0. Unchecked	0. Unchecked		0. Unchecked	0. Unchecked	1. Checked	0. Unchecked		0. Unchecked	0. Unchecked	0. Unchecked	0. Unchecked						2	1	1. Christianity		5. Tertiary		0. Unchecked	0. Unchecked	0. Unchecked	0. Unchecked	0. Unchecked	0. Unchecked	0. Unchecked
483	cervical_pre_cancer_screening_form_1	1			1	483		49	0. Unchecked	0. Unchecked	0. Unchecked	0. Unchecked	0. Unchecked	0. Unchecked	0. Unchecked	0. Unchecked	0. Unchecked	0. Unchecked	0. Unchecked	1. Checked	0. Unchecked		0. Unchecked	1. Checked	0. Unchecked	1. Checked	2. No	0. Unchecked	0. Unchecked	0. Unchecked	0. Unchecked						4	2	1. Christianity		1. No Schooling		0. Unchecked	0. Unchecked	0. Unchecked	0. Unchecked	1. Checked	0. Unchecked	0. Unchecked
484	cervical_pre_cancer_screening_form_1	1			1	484		45	1. Checked	1. Checked	0. Unchecked	0. Unchecked	0. Unchecked	0. Unchecked	0. Unchecked	1. Checked	0. Unchecked	0. Unchecked	0. Unchecked	0. Unchecked	0. Unchecked		0. Unchecked	0. Unchecked	0. Unchecked	0. Unchecked		0. Unchecked	0. Unchecked	0. Unchecked	0. Unchecked						3	0	1. Christianity		3. Junior High		0. Unchecked	0. Unchecked	1. Checked	0. Unchecked	0. Unchecked	0. Unchecked	0. Unchecked
485	cervical_pre_cancer_screening_form_1	1			1	485		46	1. Checked	0. Unchecked	0. Unchecked	0. Unchecked	0. Unchecked	0. Unchecked	0. Unchecked	0. Unchecked	0. Unchecked	0. Unchecked	0. Unchecked	0. Unchecked	0. Unchecked		0. Unchecked	0. Unchecked	0. Unchecked	0. Unchecked	2. No	0. Unchecked	0. Unchecked	0. Unchecked	0. Unchecked								1. Christianity		3. Junior High		0. Unchecked	0. Unchecked	0. Unchecked	0. Unchecked	1. Checked	0. Unchecked	0. Unchecked
486	cervical_pre_cancer_screening_form_1	1			1	486		51	1. Checked	1. Checked	1. Checked	0. Unchecked	0. Unchecked	0. Unchecked	0. Unchecked	0. Unchecked	0. Unchecked	0. Unchecked	0. Unchecked	0. Unchecked	0. Unchecked		0. Unchecked	1. Checked	0. Unchecked	0. Unchecked	2. No	0. Unchecked	0. Unchecked	0. Unchecked	0. Unchecked						4	0	1. Christianity		3. Junior High		0. Unchecked	0. Unchecked	0. Unchecked	0. Unchecked	1. Checked	0. Unchecked	0. Unchecked
487	cervical_pre_cancer_screening_form_1	1			1	487		46	1. Checked	0. Unchecked	0. Unchecked	0. Unchecked	0. Unchecked	0. Unchecked	0. Unchecked	0. Unchecked	0. Unchecked	1. Checked	0. Unchecked	0. Unchecked	0. Unchecked		0. Unchecked	0. Unchecked	0. Unchecked	0. Unchecked		0. Unchecked	0. Unchecked	0. Unchecked	0. Unchecked						4	0	1. Christianity		1. No Schooling		0. Unchecked	0. Unchecked	0. Unchecked	0. Unchecked	1. Checked	0. Unchecked	0. Unchecked
488	cervical_pre_cancer_screening_form_1	1			1	488		46	1. Checked	0. Unchecked	0. Unchecked	0. Unchecked	0. Unchecked	0. Unchecked	0. Unchecked	0. Unchecked	0. Unchecked	0. Unchecked	0. Unchecked	0. Unchecked	0. Unchecked		0. Unchecked	0. Unchecked	0. Unchecked	0. Unchecked	2. No	0. Unchecked	0. Unchecked	0. Unchecked	0. Unchecked						2	1	1. Christianity		5. Tertiary		0. Unchecked	0. Unchecked	0. Unchecked	0. Unchecked	0. Unchecked	0. Unchecked	0. Unchecked
489	cervical_pre_cancer_screening_form_1	1			1	489		25	1. Checked	0. Unchecked	0. Unchecked	0. Unchecked	0. Unchecked	0. Unchecked	0. Unchecked	0. Unchecked	0. Unchecked	0. Unchecked	0. Unchecked	0. Unchecked	0. Unchecked		0. Unchecked	0. Unchecked	0. Unchecked	0. Unchecked		0. Unchecked	0. Unchecked	0. Unchecked	0. Unchecked						0	0	1. Christianity		5. Tertiary		0. Unchecked	0. Unchecked	0. Unchecked	1. Checked	0. Unchecked	0. Unchecked	0. Unchecked
490	cervical_pre_cancer_screening_form_1	1			1	490		25	1. Checked	0. Unchecked	0. Unchecked	0. Unchecked	0. Unchecked	0. Unchecked	0. Unchecked	0. Unchecked	0. Unchecked	0. Unchecked	0. Unchecked	0. Unchecked	0. Unchecked		0. Unchecked	0. Unchecked	0. Unchecked	0. Unchecked	2. No	0. Unchecked	0. Unchecked	0. Unchecked	0. Unchecked						0	0	1. Christianity		4. Senior High		0. Unchecked	0. Unchecked	0. Unchecked	0. Unchecked	1. Checked	0. Unchecked	0. Unchecked
491	cervical_pre_cancer_screening_form_1	1			1	491		42	1. Checked	1. Checked	0. Unchecked	0. Unchecked	0. Unchecked	0. Unchecked	0. Unchecked	0. Unchecked	0. Unchecked	0. Unchecked	0. Unchecked	0. Unchecked	0. Unchecked		0. Unchecked	0. Unchecked	0. Unchecked	0. Unchecked	2. No	0. Unchecked	0. Unchecked	0. Unchecked	0. Unchecked						6	5	1. Christianity		1. No Schooling		0. Unchecked	0. Unchecked	0. Unchecked	0. Unchecked	1. Checked	0. Unchecked	0. Unchecked
492	cervical_pre_cancer_screening_form_1	1			1	492		25	1. Checked	0. Unchecked	0. Unchecked	0. Unchecked	0. Unchecked	0. Unchecked	0. Unchecked	0. Unchecked	0. Unchecked	0. Unchecked	0. Unchecked	0. Unchecked	0. Unchecked		0. Unchecked	0. Unchecked	0. Unchecked	0. Unchecked	2. No	0. Unchecked	0. Unchecked	0. Unchecked	0. Unchecked						0	0	1. Christianity		5. Tertiary		0. Unchecked	0. Unchecked	0. Unchecked	0. Unchecked	0. Unchecked	0. Unchecked	0. Unchecked
493	cervical_pre_cancer_screening_form_1	1			1	493		31	1. Checked	0. Unchecked	0. Unchecked	0. Unchecked	0. Unchecked	0. Unchecked	0. Unchecked	0. Unchecked	0. Unchecked	0. Unchecked	0. Unchecked	0. Unchecked	0. Unchecked		0. Unchecked	0. Unchecked	0. Unchecked	0. Unchecked		0. Unchecked	0. Unchecked	0. Unchecked	0. Unchecked						1	3	1. Christianity		3. Junior High		0. Unchecked	0. Unchecked	0. Unchecked	0. Unchecked	0. Unchecked	0. Unchecked	0. Unchecked
494	cervical_pre_cancer_screening_form_1	1			1	494		25	1. Checked	0. Unchecked	0. Unchecked	0. Unchecked	0. Unchecked	0. Unchecked	0. Unchecked	0. Unchecked	0. Unchecked	0. Unchecked	0. Unchecked	0. Unchecked	0. Unchecked		0. Unchecked	0. Unchecked	0. Unchecked	0. Unchecked	2. No	0. Unchecked	0. Unchecked	0. Unchecked	0. Unchecked						0	0	1. Christianity		5. Tertiary		0. Unchecked	0. Unchecked	0. Unchecked	0. Unchecked	0. Unchecked	0. Unchecked	1. Checked
495	cervical_pre_cancer_screening_form_1	1			1	495		30	1. Checked	0. Unchecked	0. Unchecked	0. Unchecked	0. Unchecked	0. Unchecked	0. Unchecked	0. Unchecked	0. Unchecked	0. Unchecked	0. Unchecked	0. Unchecked	0. Unchecked		0. Unchecked	0. Unchecked	0. Unchecked	0. Unchecked	2. No	0. Unchecked	0. Unchecked	0. Unchecked	0. Unchecked						0	0	2. Islamic		5. Tertiary		0. Unchecked	0. Unchecked	1. Checked	0. Unchecked	0. Unchecked	0. Unchecked	0. Unchecked
496	cervical_pre_cancer_screening_form_1	1			1	496		61	1. Checked	0. Unchecked	0. Unchecked	0. Unchecked	0. Unchecked	0. Unchecked	0. Unchecked	0. Unchecked	0. Unchecked	0. Unchecked	0. Unchecked	0. Unchecked	0. Unchecked		0. Unchecked	0. Unchecked	0. Unchecked	0. Unchecked	2. No	0. Unchecked	0. Unchecked	0. Unchecked	0. Unchecked						3	2	1. Christianity		4. Senior High		0. Unchecked	0. Unchecked	0. Unchecked	0. Unchecked	1. Checked	0. Unchecked	0. Unchecked
497	cervical_pre_cancer_screening_form_1	1			1	497		30	1. Checked	0. Unchecked	0. Unchecked	0. Unchecked	0. Unchecked	0. Unchecked	0. Unchecked	1. Checked	0. Unchecked	0. Unchecked	0. Unchecked	0. Unchecked	0. Unchecked		0. Unchecked	0. Unchecked	0. Unchecked	0. Unchecked		0. Unchecked	0. Unchecked	0. Unchecked	0. Unchecked						0	0	1. Christianity		5. Tertiary		0. Unchecked	0. Unchecked	1. Checked	0. Unchecked	0. Unchecked	0. Unchecked	0. Unchecked
498	cervical_pre_cancer_screening_form_1	1			1	498		27	1. Checked	0. Unchecked	0. Unchecked	0. Unchecked	0. Unchecked	0. Unchecked	0. Unchecked	0. Unchecked	0. Unchecked	0. Unchecked	0. Unchecked	0. Unchecked	0. Unchecked		0. Unchecked	0. Unchecked	0. Unchecked	0. Unchecked	2. No	0. Unchecked	0. Unchecked	0. Unchecked	0. Unchecked						0	1	1. Christianity		5. Tertiary		0. Unchecked	0. Unchecked	0. Unchecked	0. Unchecked	0. Unchecked	0. Unchecked	0. Unchecked
499	cervical_pre_cancer_screening_form_1	1			1	499		30	1. Checked	0. Unchecked	1. Checked	0. Unchecked	0. Unchecked	0. Unchecked	0. Unchecked	0. Unchecked	0. Unchecked	1. Checked	0. Unchecked	0. Unchecked	0. Unchecked		0. Unchecked	0. Unchecked	0. Unchecked	0. Unchecked		0. Unchecked	0. Unchecked	0. Unchecked	0. Unchecked						3	1	1. Christianity		5. Tertiary		0. Unchecked	0. Unchecked	1. Checked	0. Unchecked	0. Unchecked	0. Unchecked	0. Unchecked
500	cervical_pre_cancer_screening_form_1	1			1	500		43	1. Checked	0. Unchecked	0. Unchecked	0. Unchecked	0. Unchecked	0. Unchecked	0. Unchecked	0. Unchecked	0. Unchecked	0. Unchecked	0. Unchecked	0. Unchecked	0. Unchecked		0. Unchecked	1. Checked	0. Unchecked	0. Unchecked		0. Unchecked	0. Unchecked	0. Unchecked	0. Unchecked						3	3	1. Christianity		2. Primary		0. Unchecked	0. Unchecked	0. Unchecked	0. Unchecked	1. Checked	0. Unchecked	0. Unchecked
501	cervical_pre_cancer_screening_form_1	1			1	501		33	1. Checked	0. Unchecked	0. Unchecked	0. Unchecked	0. Unchecked	0. Unchecked	0. Unchecked	0. Unchecked	0. Unchecked	0. Unchecked	0. Unchecked	0. Unchecked	0. Unchecked		0. Unchecked	0. Unchecked	0. Unchecked	0. Unchecked		0. Unchecked	0. Unchecked	0. Unchecked	0. Unchecked						0	2	1. Christianity		5. Tertiary		0. Unchecked	0. Unchecked	1. Checked	0. Unchecked	0. Unchecked	0. Unchecked	0. Unchecked
502	cervical_pre_cancer_screening_form_1	1			1	502		59	1. Checked	0. Unchecked	0. Unchecked	0. Unchecked	0. Unchecked	0. Unchecked	0. Unchecked	0. Unchecked	0. Unchecked	0. Unchecked	0. Unchecked	0. Unchecked	0. Unchecked		0. Unchecked	0. Unchecked	0. Unchecked	0. Unchecked	2. No	0. Unchecked	0. Unchecked	0. Unchecked	0. Unchecked								1. Christianity		2. Primary		0. Unchecked	0. Unchecked	0. Unchecked	0. Unchecked	1. Checked	0. Unchecked	0. Unchecked
503	cervical_pre_cancer_screening_form_1	1			1	503		45	1. Checked	0. Unchecked	0. Unchecked	0. Unchecked	0. Unchecked	0. Unchecked	0. Unchecked	0. Unchecked	0. Unchecked	0. Unchecked	0. Unchecked	0. Unchecked	0. Unchecked		0. Unchecked	0. Unchecked	0. Unchecked	0. Unchecked		0. Unchecked	0. Unchecked	0. Unchecked	0. Unchecked						4	4	1. Christianity		3. Junior High		0. Unchecked	0. Unchecked	0. Unchecked	0. Unchecked	1. Checked	0. Unchecked	0. Unchecked
504	cervical_pre_cancer_screening_form_1	1			1	504		28	1. Checked	1. Checked	1. Checked	1. Checked	0. Unchecked	0. Unchecked	0. Unchecked	0. Unchecked	0. Unchecked	0. Unchecked	0. Unchecked	0. Unchecked	0. Unchecked		0. Unchecked	0. Unchecked	0. Unchecked	0. Unchecked	2. No	0. Unchecked	0. Unchecked	0. Unchecked	0. Unchecked						0	0	1. Christianity		5. Tertiary		0. Unchecked	0. Unchecked	1. Checked	0. Unchecked	0. Unchecked	0. Unchecked	0. Unchecked
505	cervical_pre_cancer_screening_form_1	1			1	505		54	1. Checked	0. Unchecked	0. Unchecked	0. Unchecked	0. Unchecked	0. Unchecked	0. Unchecked	0. Unchecked	0. Unchecked	0. Unchecked	0. Unchecked	0. Unchecked	0. Unchecked		0. Unchecked	0. Unchecked	0. Unchecked	0. Unchecked	2. No	0. Unchecked	0. Unchecked	0. Unchecked	0. Unchecked						4		1. Christianity		4. Senior High		0. Unchecked	0. Unchecked	0. Unchecked	0. Unchecked	0. Unchecked	0. Unchecked	0. Unchecked
506	cervical_pre_cancer_screening_form_1	1			1	506		50	1. Checked	0. Unchecked	0. Unchecked	0. Unchecked	0. Unchecked	0. Unchecked	0. Unchecked	0. Unchecked	0. Unchecked	0. Unchecked	0. Unchecked	0. Unchecked	0. Unchecked		0. Unchecked	0. Unchecked	0. Unchecked	0. Unchecked		0. Unchecked	0. Unchecked	0. Unchecked	0. Unchecked						3	4	1. Christianity		4. Senior High		0. Unchecked	0. Unchecked	0. Unchecked	0. Unchecked	1. Checked	0. Unchecked	0. Unchecked
507	cervical_pre_cancer_screening_form_1	1			1	507		31	1. Checked	0. Unchecked	0. Unchecked	0. Unchecked	0. Unchecked	0. Unchecked	0. Unchecked	0. Unchecked	0. Unchecked	1. Checked	0. Unchecked	0. Unchecked	0. Unchecked		0. Unchecked	0. Unchecked	0. Unchecked	0. Unchecked		0. Unchecked	0. Unchecked	0. Unchecked	0. Unchecked						2	2	1. Christianity		1. No Schooling		0. Unchecked	0. Unchecked	0. Unchecked	0. Unchecked	1. Checked	0. Unchecked	0. Unchecked
508	cervical_pre_cancer_screening_form_1	1			1	508		39	1. Checked	0. Unchecked	0. Unchecked	0. Unchecked	0. Unchecked	0. Unchecked	0. Unchecked	0. Unchecked	0. Unchecked	0. Unchecked	0. Unchecked	0. Unchecked	0. Unchecked		0. Unchecked	0. Unchecked	0. Unchecked	0. Unchecked	2. No	0. Unchecked	0. Unchecked	0. Unchecked	0. Unchecked						2	1	1. Christianity		6. Other	MBA	0. Unchecked	0. Unchecked	0. Unchecked	0. Unchecked	0. Unchecked	0. Unchecked	0. Unchecked
509	cervical_pre_cancer_screening_form_1	1			1	509		50	1. Checked	0. Unchecked	0. Unchecked	0. Unchecked	0. Unchecked	0. Unchecked	0. Unchecked	0. Unchecked	0. Unchecked	0. Unchecked	0. Unchecked	0. Unchecked	0. Unchecked		0. Unchecked	0. Unchecked	0. Unchecked	1. Checked	2. No	0. Unchecked	0. Unchecked	0. Unchecked	0. Unchecked						4	0	1. Christianity		3. Junior High		0. Unchecked	0. Unchecked	0. Unchecked	0. Unchecked	1. Checked	0. Unchecked	0. Unchecked
510	cervical_pre_cancer_screening_form_1	1			1	510		54	1. Checked	0. Unchecked	0. Unchecked	0. Unchecked	0. Unchecked	0. Unchecked	0. Unchecked	0. Unchecked	0. Unchecked	0. Unchecked	0. Unchecked	0. Unchecked	0. Unchecked		0. Unchecked	0. Unchecked	0. Unchecked	0. Unchecked		0. Unchecked	0. Unchecked	0. Unchecked	0. Unchecked						5	5	1. Christianity		2. Primary		0. Unchecked	0. Unchecked	0. Unchecked	0. Unchecked	0. Unchecked	0. Unchecked	0. Unchecked
511	cervical_pre_cancer_screening_form_1	1			1	511		54	1. Checked	0. Unchecked	0. Unchecked	0. Unchecked	0. Unchecked	0. Unchecked	0. Unchecked	0. Unchecked	0. Unchecked	0. Unchecked	0. Unchecked	0. Unchecked	0. Unchecked		0. Unchecked	0. Unchecked	0. Unchecked	0. Unchecked		0. Unchecked	0. Unchecked	0. Unchecked	0. Unchecked						2	0	1. Christianity		5. Tertiary		0. Unchecked	0. Unchecked	0. Unchecked	0. Unchecked	0. Unchecked	1. Checked	0. Unchecked
512	cervical_pre_cancer_screening_form_1	1			1	512		25	1. Checked	0. Unchecked	0. Unchecked	0. Unchecked	0. Unchecked	0. Unchecked	0. Unchecked	0. Unchecked	0. Unchecked	0. Unchecked	0. Unchecked	0. Unchecked	0. Unchecked		0. Unchecked	0. Unchecked	0. Unchecked	0. Unchecked	2. No	0. Unchecked	0. Unchecked	0. Unchecked	0. Unchecked						1	2	1. Christianity		4. Senior High		0. Unchecked	0. Unchecked	0. Unchecked	0. Unchecked	0. Unchecked	0. Unchecked	0. Unchecked
513	cervical_pre_cancer_screening_form_1	1			1	513		37	1. Checked	0. Unchecked	0. Unchecked	0. Unchecked	0. Unchecked	0. Unchecked	0. Unchecked	0. Unchecked	0. Unchecked	0. Unchecked	0. Unchecked	0. Unchecked	0. Unchecked		0. Unchecked	0. Unchecked	0. Unchecked	0. Unchecked	2. No	0. Unchecked	0. Unchecked	0. Unchecked	0. Unchecked						2	0	1. Christianity		5. Tertiary		0. Unchecked	0. Unchecked	0. Unchecked	0. Unchecked	0. Unchecked	0. Unchecked	0. Unchecked
514	cervical_pre_cancer_screening_form_1	1			1	514		26	1. Checked	0. Unchecked	0. Unchecked	0. Unchecked	0. Unchecked	0. Unchecked	0. Unchecked	0. Unchecked	0. Unchecked	0. Unchecked	0. Unchecked	0. Unchecked	0. Unchecked		0. Unchecked	0. Unchecked	0. Unchecked	0. Unchecked		0. Unchecked	0. Unchecked	0. Unchecked	0. Unchecked						0	0	1. Christianity		5. Tertiary		0. Unchecked	0. Unchecked	0. Unchecked	0. Unchecked	0. Unchecked	0. Unchecked	0. Unchecked
515	cervical_pre_cancer_screening_form_1	1			1	515		43	1. Checked	0. Unchecked	0. Unchecked	0. Unchecked	0. Unchecked	0. Unchecked	0. Unchecked	0. Unchecked	0. Unchecked	0. Unchecked	0. Unchecked	0. Unchecked	0. Unchecked		0. Unchecked	0. Unchecked	1. Checked	0. Unchecked		0. Unchecked	0. Unchecked	0. Unchecked	0. Unchecked								1. Christianity		3. Junior High		0. Unchecked	0. Unchecked	0. Unchecked	0. Unchecked	1. Checked	0. Unchecked	0. Unchecked
516	cervical_pre_cancer_screening_form_1	1			1	516		28	0. Unchecked	1. Checked	0. Unchecked	0. Unchecked	0. Unchecked	0. Unchecked	0. Unchecked	0. Unchecked	0. Unchecked	0. Unchecked	0. Unchecked	0. Unchecked	0. Unchecked		0. Unchecked	0. Unchecked	0. Unchecked	0. Unchecked	2. No	0. Unchecked	0. Unchecked	0. Unchecked	0. Unchecked						0	0	1. Christianity		5. Tertiary		0. Unchecked	0. Unchecked	1. Checked	0. Unchecked	0. Unchecked	0. Unchecked	0. Unchecked
517	cervical_pre_cancer_screening_form_1	1			1	517		30	1. Checked	1. Checked	1. Checked	0. Unchecked	0. Unchecked	0. Unchecked	0. Unchecked	0. Unchecked	0. Unchecked	0. Unchecked	0. Unchecked	0. Unchecked	0. Unchecked		0. Unchecked	0. Unchecked	0. Unchecked	0. Unchecked	2. No	0. Unchecked	0. Unchecked	0. Unchecked	0. Unchecked								1. Christianity		5. Tertiary		0. Unchecked	0. Unchecked	1. Checked	0. Unchecked	0. Unchecked	0. Unchecked	0. Unchecked
518	cervical_pre_cancer_screening_form_1	1			1	518		25	1. Checked	0. Unchecked	0. Unchecked	0. Unchecked	0. Unchecked	0. Unchecked	0. Unchecked	0. Unchecked	0. Unchecked	0. Unchecked	0. Unchecked	0. Unchecked	0. Unchecked		0. Unchecked	0. Unchecked	0. Unchecked	0. Unchecked		0. Unchecked	0. Unchecked	0. Unchecked	0. Unchecked						0	5	1. Christianity		4. Senior High		0. Unchecked	0. Unchecked	0. Unchecked	0. Unchecked	1. Checked	0. Unchecked	0. Unchecked
519	cervical_pre_cancer_screening_form_1	1			1	519		57	1. Checked	0. Unchecked	0. Unchecked	0. Unchecked	0. Unchecked	0. Unchecked	0. Unchecked	0. Unchecked	0. Unchecked	0. Unchecked	0. Unchecked	0. Unchecked	0. Unchecked		0. Unchecked	0. Unchecked	0. Unchecked	0. Unchecked		0. Unchecked	0. Unchecked	0. Unchecked	0. Unchecked						3	1	1. Christianity		4. Senior High		0. Unchecked	0. Unchecked	0. Unchecked	0. Unchecked	0. Unchecked	0. Unchecked	0. Unchecked
520	cervical_pre_cancer_screening_form_1	1			1	520		38	1. Checked	0. Unchecked	0. Unchecked	0. Unchecked	0. Unchecked	0. Unchecked	0. Unchecked	0. Unchecked	0. Unchecked	0. Unchecked	0. Unchecked	0. Unchecked	1. Checked	BACKPAIN	0. Unchecked	0. Unchecked	0. Unchecked	0. Unchecked	2. No	0. Unchecked	0. Unchecked	0. Unchecked	0. Unchecked						5	5	1. Christianity		3. Junior High		0. Unchecked	0. Unchecked	0. Unchecked	0. Unchecked	1. Checked	0. Unchecked	0. Unchecked
521	cervical_pre_cancer_screening_form_1	1			1	521		35	1. Checked	0. Unchecked	0. Unchecked	0. Unchecked	0. Unchecked	0. Unchecked	0. Unchecked	0. Unchecked	0. Unchecked	0. Unchecked	0. Unchecked	0. Unchecked	0. Unchecked		0. Unchecked	0. Unchecked	0. Unchecked	0. Unchecked	2. No	0. Unchecked	0. Unchecked	0. Unchecked	0. Unchecked						0	0	1. Christianity		5. Tertiary		0. Unchecked	0. Unchecked	0. Unchecked	0. Unchecked	1. Checked	0. Unchecked	0. Unchecked
522	cervical_pre_cancer_screening_form_1	1			1	522		40	1. Checked	0. Unchecked	0. Unchecked	0. Unchecked	0. Unchecked	0. Unchecked	0. Unchecked	0. Unchecked	0. Unchecked	0. Unchecked	0. Unchecked	0. Unchecked	1. Checked	CHEST PAINS	0. Unchecked	0. Unchecked	0. Unchecked	0. Unchecked	2. No	0. Unchecked	0. Unchecked	0. Unchecked	0. Unchecked						4	1	1. Christianity		3. Junior High		0. Unchecked	0. Unchecked	0. Unchecked	0. Unchecked	0. Unchecked	0. Unchecked	0. Unchecked
523	cervical_pre_cancer_screening_form_1	1			1	523		37	1. Checked	0. Unchecked	0. Unchecked	0. Unchecked	0. Unchecked	0. Unchecked	0. Unchecked	0. Unchecked	0. Unchecked	0. Unchecked	0. Unchecked	0. Unchecked	0. Unchecked		0. Unchecked	0. Unchecked	0. Unchecked	0. Unchecked	2. No	0. Unchecked	0. Unchecked	0. Unchecked	0. Unchecked						2	0	1. Christianity		4. Senior High		0. Unchecked	0. Unchecked	1. Checked	0. Unchecked	0. Unchecked	0. Unchecked	0. Unchecked
524	cervical_pre_cancer_screening_form_1	1			1	524		38	1. Checked	0. Unchecked	0. Unchecked	0. Unchecked	0. Unchecked	0. Unchecked	0. Unchecked	0. Unchecked	0. Unchecked	0. Unchecked	0. Unchecked	0. Unchecked	0. Unchecked		0. Unchecked	0. Unchecked	0. Unchecked	0. Unchecked	2. No	0. Unchecked	0. Unchecked	0. Unchecked	0. Unchecked						2	0	1. Christianity		4. Senior High		0. Unchecked	0. Unchecked	1. Checked	0. Unchecked	0. Unchecked	0. Unchecked	0. Unchecked
525	cervical_pre_cancer_screening_form_1	1			1	525		26	1. Checked	0. Unchecked	0. Unchecked	0. Unchecked	0. Unchecked	0. Unchecked	0. Unchecked	0. Unchecked	0. Unchecked	0. Unchecked	0. Unchecked	0. Unchecked	0. Unchecked		0. Unchecked	0. Unchecked	0. Unchecked	0. Unchecked	2. No	0. Unchecked	0. Unchecked	0. Unchecked	0. Unchecked						0	0	2. Islamic		5. Tertiary		0. Unchecked	0. Unchecked	1. Checked	0. Unchecked	0. Unchecked	0. Unchecked	0. Unchecked
526	cervical_pre_cancer_screening_form_1	1			1	526		44	1. Checked	0. Unchecked	0. Unchecked	0. Unchecked	0. Unchecked	0. Unchecked	0. Unchecked	0. Unchecked	0. Unchecked	0. Unchecked	0. Unchecked	0. Unchecked	0. Unchecked		0. Unchecked	0. Unchecked	0. Unchecked	0. Unchecked	2. No	0. Unchecked	0. Unchecked	0. Unchecked	0. Unchecked						1	0	1. Christianity		5. Tertiary		0. Unchecked	0. Unchecked	0. Unchecked	0. Unchecked	0. Unchecked	0. Unchecked	0. Unchecked
527	cervical_pre_cancer_screening_form_1	1			1	527		42	1. Checked	0. Unchecked	0. Unchecked	0. Unchecked	0. Unchecked	0. Unchecked	0. Unchecked	0. Unchecked	0. Unchecked	0. Unchecked	0. Unchecked	0. Unchecked	0. Unchecked		0. Unchecked	0. Unchecked	0. Unchecked	0. Unchecked	2. No	0. Unchecked	0. Unchecked	0. Unchecked	0. Unchecked						3	0	1. Christianity		5. Tertiary		0. Unchecked	0. Unchecked	0. Unchecked	0. Unchecked	0. Unchecked	0. Unchecked	0. Unchecked
528	cervical_pre_cancer_screening_form_1	1			1	528		35	1. Checked	0. Unchecked	0. Unchecked	0. Unchecked	0. Unchecked	0. Unchecked	0. Unchecked	0. Unchecked	0. Unchecked	0. Unchecked	0. Unchecked	0. Unchecked	0. Unchecked		0. Unchecked	0. Unchecked	0. Unchecked	0. Unchecked	2. No	0. Unchecked	0. Unchecked	0. Unchecked	0. Unchecked						3	0	1. Christianity		5. Tertiary		0. Unchecked	0. Unchecked	0. Unchecked	0. Unchecked	0. Unchecked	0. Unchecked	0. Unchecked
529	cervical_pre_cancer_screening_form_1	1			1	529		32	1. Checked	0. Unchecked	0. Unchecked	0. Unchecked	0. Unchecked	0. Unchecked	0. Unchecked	0. Unchecked	0. Unchecked	0. Unchecked	0. Unchecked	0. Unchecked	0. Unchecked		0. Unchecked	0. Unchecked	0. Unchecked	0. Unchecked	2. No	0. Unchecked	0. Unchecked	0. Unchecked	0. Unchecked						2	1	1. Christianity		4. Senior High		0. Unchecked	0. Unchecked	1. Checked	0. Unchecked	0. Unchecked	0. Unchecked	0. Unchecked
530	cervical_pre_cancer_screening_form_1	1			1	530		42	1. Checked	0. Unchecked	0. Unchecked	0. Unchecked	0. Unchecked	0. Unchecked	0. Unchecked	0. Unchecked	0. Unchecked	0. Unchecked	0. Unchecked	0. Unchecked	0. Unchecked		0. Unchecked	1. Checked	1. Checked	0. Unchecked	2. No	0. Unchecked	0. Unchecked	0. Unchecked	0. Unchecked						3	0	1. Christianity		3. Junior High		0. Unchecked	0. Unchecked	0. Unchecked	0. Unchecked	0. Unchecked	0. Unchecked	0. Unchecked
531	cervical_pre_cancer_screening_form_1	1			1	531		44	1. Checked	0. Unchecked	0. Unchecked	0. Unchecked	0. Unchecked	0. Unchecked	0. Unchecked	0. Unchecked	0. Unchecked	0. Unchecked	0. Unchecked	0. Unchecked	0. Unchecked		0. Unchecked	0. Unchecked	0. Unchecked	0. Unchecked	2. No	0. Unchecked	0. Unchecked	0. Unchecked	0. Unchecked						3	0	1. Christianity		5. Tertiary		0. Unchecked	0. Unchecked	0. Unchecked	0. Unchecked	0. Unchecked	0. Unchecked	0. Unchecked
532	cervical_pre_cancer_screening_form_1	1			1	532		41	1. Checked	0. Unchecked	0. Unchecked	0. Unchecked	0. Unchecked	0. Unchecked	0. Unchecked	0. Unchecked	0. Unchecked	0. Unchecked	0. Unchecked	0. Unchecked	0. Unchecked		0. Unchecked	0. Unchecked	0. Unchecked	0. Unchecked	2. No	0. Unchecked	0. Unchecked	0. Unchecked	0. Unchecked						2	1	1. Christianity		4. Senior High		0. Unchecked	0. Unchecked	0. Unchecked	0. Unchecked	0. Unchecked	0. Unchecked	0. Unchecked
533	cervical_pre_cancer_screening_form_1	1			1	533		27	1. Checked	0. Unchecked	0. Unchecked	0. Unchecked	0. Unchecked	0. Unchecked	0. Unchecked	0. Unchecked	0. Unchecked	0. Unchecked	0. Unchecked	0. Unchecked	0. Unchecked		0. Unchecked	0. Unchecked	0. Unchecked	0. Unchecked		0. Unchecked	0. Unchecked	0. Unchecked	0. Unchecked						0	0	1. Christianity		5. Tertiary		0. Unchecked	0. Unchecked	0. Unchecked	0. Unchecked	0. Unchecked	0. Unchecked	1. Checked
534	cervical_pre_cancer_screening_form_1	1			1	534		43	1. Checked	0. Unchecked	0. Unchecked	0. Unchecked	0. Unchecked	0. Unchecked	0. Unchecked	0. Unchecked	0. Unchecked	0. Unchecked	0. Unchecked	0. Unchecked	0. Unchecked		0. Unchecked	0. Unchecked	0. Unchecked	0. Unchecked	2. No	0. Unchecked	0. Unchecked	0. Unchecked	0. Unchecked						2	1	1. Christianity		5. Tertiary		0. Unchecked	0. Unchecked	1. Checked	0. Unchecked	0. Unchecked	0. Unchecked	0. Unchecked
535	cervical_pre_cancer_screening_form_1	1			1	535		32	1. Checked	0. Unchecked	0. Unchecked	0. Unchecked	0. Unchecked	0. Unchecked	0. Unchecked	0. Unchecked	0. Unchecked	0. Unchecked	0. Unchecked	0. Unchecked	0. Unchecked		0. Unchecked	0. Unchecked	0. Unchecked	0. Unchecked	2. No	0. Unchecked	0. Unchecked	0. Unchecked	0. Unchecked						0	0	1. Christianity		5. Tertiary		0. Unchecked	0. Unchecked	1. Checked	0. Unchecked	0. Unchecked	0. Unchecked	0. Unchecked
536	cervical_pre_cancer_screening_form_1	1			1	536		46	1. Checked	0. Unchecked	0. Unchecked	0. Unchecked	0. Unchecked	0. Unchecked	0. Unchecked	0. Unchecked	0. Unchecked	0. Unchecked	0. Unchecked	0. Unchecked	0. Unchecked		0. Unchecked	0. Unchecked	0. Unchecked	1. Checked	2. No	0. Unchecked	0. Unchecked	0. Unchecked	0. Unchecked						3	0	1. Christianity		5. Tertiary		0. Unchecked	0. Unchecked	0. Unchecked	0. Unchecked	0. Unchecked	0. Unchecked	0. Unchecked
537	cervical_pre_cancer_screening_form_1	1			1	537		47	1. Checked	0. Unchecked	0. Unchecked	0. Unchecked	0. Unchecked	0. Unchecked	0. Unchecked	0. Unchecked	0. Unchecked	0. Unchecked	0. Unchecked	0. Unchecked	0. Unchecked		0. Unchecked	0. Unchecked	0. Unchecked	0. Unchecked		0. Unchecked	0. Unchecked	0. Unchecked	0. Unchecked						2	0	1. Christianity		4. Senior High		0. Unchecked	0. Unchecked	0. Unchecked	0. Unchecked	0. Unchecked	0. Unchecked	0. Unchecked
538	cervical_pre_cancer_screening_form_1	1			1	538		54	1. Checked	0. Unchecked	0. Unchecked	0. Unchecked	0. Unchecked	0. Unchecked	0. Unchecked	0. Unchecked	0. Unchecked	0. Unchecked	0. Unchecked	0. Unchecked	0. Unchecked		0. Unchecked	0. Unchecked	0. Unchecked	0. Unchecked	2. No	0. Unchecked	0. Unchecked	0. Unchecked	0. Unchecked						2	3	1. Christianity		6. Other	FORM 4	0. Unchecked	0. Unchecked	0. Unchecked	0. Unchecked	1. Checked	0. Unchecked	0. Unchecked
539	cervical_pre_cancer_screening_form_1	1			1	539		45	1. Checked	0. Unchecked	0. Unchecked	0. Unchecked	0. Unchecked	0. Unchecked	0. Unchecked	0. Unchecked	0. Unchecked	0. Unchecked	0. Unchecked	0. Unchecked	0. Unchecked		0. Unchecked	0. Unchecked	0. Unchecked	0. Unchecked	2. No	0. Unchecked	0. Unchecked	0. Unchecked	0. Unchecked						1	0	1. Christianity		5. Tertiary		0. Unchecked	0. Unchecked	1. Checked	0. Unchecked	0. Unchecked	0. Unchecked	0. Unchecked
540	cervical_pre_cancer_screening_form_1	1			1	540		51	1. Checked	0. Unchecked	0. Unchecked	0. Unchecked	0. Unchecked	0. Unchecked	0. Unchecked	0. Unchecked	0. Unchecked	0. Unchecked	0. Unchecked	0. Unchecked	0. Unchecked		0. Unchecked	0. Unchecked	0. Unchecked	0. Unchecked		0. Unchecked	0. Unchecked	0. Unchecked	0. Unchecked						2	1	1. Christianity		5. Tertiary		0. Unchecked	0. Unchecked	0. Unchecked	0. Unchecked	0. Unchecked	0. Unchecked	0. Unchecked
541	cervical_pre_cancer_screening_form_1	1			1	541		47	1. Checked	0. Unchecked	0. Unchecked	0. Unchecked	0. Unchecked	0. Unchecked	0. Unchecked	0. Unchecked	0. Unchecked	0. Unchecked	0. Unchecked	0. Unchecked	0. Unchecked		0. Unchecked	0. Unchecked	0. Unchecked	0. Unchecked	2. No	0. Unchecked	0. Unchecked	0. Unchecked	0. Unchecked						4	2	1. Christianity		4. Senior High		0. Unchecked	0. Unchecked	0. Unchecked	0. Unchecked	1. Checked	0. Unchecked	0. Unchecked
542	cervical_pre_cancer_screening_form_1	1			1	542		32	1. Checked	0. Unchecked	0. Unchecked	0. Unchecked	0. Unchecked	0. Unchecked	0. Unchecked	0. Unchecked	0. Unchecked	0. Unchecked	0. Unchecked	0. Unchecked	0. Unchecked		0. Unchecked	0. Unchecked	0. Unchecked	0. Unchecked		0. Unchecked	0. Unchecked	0. Unchecked	0. Unchecked						2	0	1. Christianity		5. Tertiary		0. Unchecked	0. Unchecked	0. Unchecked	0. Unchecked	0. Unchecked	0. Unchecked	0. Unchecked
543	cervical_pre_cancer_screening_form_1	1			1	543		37	1. Checked	0. Unchecked	0. Unchecked	0. Unchecked	0. Unchecked	0. Unchecked	0. Unchecked	0. Unchecked	0. Unchecked	0. Unchecked	0. Unchecked	0. Unchecked	0. Unchecked		0. Unchecked	0. Unchecked	0. Unchecked	0. Unchecked	2. No	0. Unchecked	0. Unchecked	0. Unchecked	0. Unchecked						3	0	1. Christianity		5. Tertiary		0. Unchecked	0. Unchecked	0. Unchecked	0. Unchecked	0. Unchecked	0. Unchecked	0. Unchecked
544	cervical_pre_cancer_screening_form_1	1			1	544		32	1. Checked	0. Unchecked	0. Unchecked	0. Unchecked	0. Unchecked	0. Unchecked	0. Unchecked	0. Unchecked	0. Unchecked	0. Unchecked	0. Unchecked	0. Unchecked	0. Unchecked		0. Unchecked	0. Unchecked	0. Unchecked	0. Unchecked	2. No	0. Unchecked	0. Unchecked	0. Unchecked	0. Unchecked						0	0	1. Christianity		5. Tertiary		0. Unchecked	0. Unchecked	1. Checked	0. Unchecked	0. Unchecked	0. Unchecked	0. Unchecked
545	cervical_pre_cancer_screening_form_1	1			1	545		43	1. Checked	0. Unchecked	0. Unchecked	0. Unchecked	0. Unchecked	0. Unchecked	0. Unchecked	0. Unchecked	0. Unchecked	0. Unchecked	0. Unchecked	0. Unchecked	0. Unchecked		0. Unchecked	0. Unchecked	0. Unchecked	0. Unchecked	2. No	0. Unchecked	0. Unchecked	0. Unchecked	0. Unchecked						3	0	1. Christianity		5. Tertiary		0. Unchecked	0. Unchecked	0. Unchecked	0. Unchecked	0. Unchecked	0. Unchecked	0. Unchecked
546	cervical_pre_cancer_screening_form_1	1			1	546		42	1. Checked	0. Unchecked	0. Unchecked	0. Unchecked	0. Unchecked	0. Unchecked	0. Unchecked	0. Unchecked	0. Unchecked	0. Unchecked	0. Unchecked	0. Unchecked	0. Unchecked		0. Unchecked	0. Unchecked	0. Unchecked	0. Unchecked		0. Unchecked	0. Unchecked	0. Unchecked	0. Unchecked						2	0	1. Christianity		5. Tertiary		0. Unchecked	0. Unchecked	0. Unchecked	0. Unchecked	0. Unchecked	0. Unchecked	0. Unchecked
547	cervical_pre_cancer_screening_form_1	1			1	547		26	1. Checked	0. Unchecked	0. Unchecked	0. Unchecked	0. Unchecked	0. Unchecked	0. Unchecked	0. Unchecked	0. Unchecked	0. Unchecked	0. Unchecked	0. Unchecked	0. Unchecked		0. Unchecked	0. Unchecked	0. Unchecked	0. Unchecked		0. Unchecked	0. Unchecked	0. Unchecked	0. Unchecked						0	0	1. Christianity		5. Tertiary		0. Unchecked	0. Unchecked	1. Checked	0. Unchecked	0. Unchecked	0. Unchecked	0. Unchecked
548	cervical_pre_cancer_screening_form_1	1			1	548		44	1. Checked	0. Unchecked	0. Unchecked	0. Unchecked	0. Unchecked	0. Unchecked	0. Unchecked	0. Unchecked	0. Unchecked	0. Unchecked	0. Unchecked	0. Unchecked	0. Unchecked		0. Unchecked	0. Unchecked	0. Unchecked	0. Unchecked	2. No	0. Unchecked	0. Unchecked	0. Unchecked	0. Unchecked						2	1	1. Christianity		3. Junior High		0. Unchecked	0. Unchecked	0. Unchecked	0. Unchecked	0. Unchecked	0. Unchecked	0. Unchecked
549	cervical_pre_cancer_screening_form_1	1			1	549		42	1. Checked	0. Unchecked	0. Unchecked	0. Unchecked	0. Unchecked	0. Unchecked	0. Unchecked	0. Unchecked	0. Unchecked	0. Unchecked	0. Unchecked	0. Unchecked	0. Unchecked		0. Unchecked	0. Unchecked	0. Unchecked	0. Unchecked		0. Unchecked	0. Unchecked	0. Unchecked	0. Unchecked						3	0	1. Christianity		4. Senior High		0. Unchecked	0. Unchecked	0. Unchecked	0. Unchecked	0. Unchecked	0. Unchecked	0. Unchecked
550	cervical_pre_cancer_screening_form_1	1			1	550		35	1. Checked	0. Unchecked	0. Unchecked	0. Unchecked	0. Unchecked	0. Unchecked	0. Unchecked	0. Unchecked	0. Unchecked	0. Unchecked	0. Unchecked	0. Unchecked	0. Unchecked		0. Unchecked	0. Unchecked	0. Unchecked	0. Unchecked	2. No	0. Unchecked	0. Unchecked	0. Unchecked	0. Unchecked						3	0	1. Christianity		4. Senior High		0. Unchecked	0. Unchecked	0. Unchecked	0. Unchecked	0. Unchecked	0. Unchecked	0. Unchecked
551	cervical_pre_cancer_screening_form_1	1			1	551		48	1. Checked	0. Unchecked	0. Unchecked	0. Unchecked	0. Unchecked	0. Unchecked	0. Unchecked	0. Unchecked	0. Unchecked	0. Unchecked	0. Unchecked	0. Unchecked	0. Unchecked		0. Unchecked	0. Unchecked	0. Unchecked	0. Unchecked		0. Unchecked	0. Unchecked	0. Unchecked	0. Unchecked						1	0	1. Christianity		4. Senior High		0. Unchecked	0. Unchecked	0. Unchecked	0. Unchecked	0. Unchecked	0. Unchecked	0. Unchecked
552	cervical_pre_cancer_screening_form_1	1			1	552		50	1. Checked	0. Unchecked	0. Unchecked	0. Unchecked	0. Unchecked	0. Unchecked	0. Unchecked	0. Unchecked	0. Unchecked	0. Unchecked	0. Unchecked	0. Unchecked	0. Unchecked		0. Unchecked	0. Unchecked	0. Unchecked	0. Unchecked		0. Unchecked	0. Unchecked	0. Unchecked	0. Unchecked						4	0	1. Christianity		5. Tertiary		0. Unchecked	0. Unchecked	0. Unchecked	0. Unchecked	0. Unchecked	0. Unchecked	0. Unchecked
553	cervical_pre_cancer_screening_form_1	1			1	553		50	1. Checked	0. Unchecked	0. Unchecked	0. Unchecked	0. Unchecked	0. Unchecked	0. Unchecked	0. Unchecked	0. Unchecked	0. Unchecked	0. Unchecked	0. Unchecked	0. Unchecked		0. Unchecked	0. Unchecked	0. Unchecked	0. Unchecked		0. Unchecked	0. Unchecked	0. Unchecked	0. Unchecked						4	1	1. Christianity		3. Junior High		0. Unchecked	0. Unchecked	0. Unchecked	0. Unchecked	1. Checked	0. Unchecked	0. Unchecked
554	cervical_pre_cancer_screening_form_1	1			1	554		30	1. Checked	0. Unchecked	0. Unchecked	0. Unchecked	0. Unchecked	0. Unchecked	0. Unchecked	0. Unchecked	0. Unchecked	0. Unchecked	0. Unchecked	0. Unchecked	0. Unchecked		0. Unchecked	0. Unchecked	1. Checked	0. Unchecked		0. Unchecked	0. Unchecked	0. Unchecked	0. Unchecked						0	0	1. Christianity		5. Tertiary		0. Unchecked	0. Unchecked	1. Checked	0. Unchecked	0. Unchecked	0. Unchecked	0. Unchecked
555	cervical_pre_cancer_screening_form_1	1			1	555		40	1. Checked	0. Unchecked	0. Unchecked	0. Unchecked	0. Unchecked	0. Unchecked	0. Unchecked	0. Unchecked	0. Unchecked	0. Unchecked	0. Unchecked	0. Unchecked	0. Unchecked		0. Unchecked	0. Unchecked	0. Unchecked	0. Unchecked		0. Unchecked	0. Unchecked	0. Unchecked	0. Unchecked						5	0	1. Christianity		5. Tertiary		0. Unchecked	0. Unchecked	0. Unchecked	0. Unchecked	0. Unchecked	0. Unchecked	0. Unchecked
556	cervical_pre_cancer_screening_form_1	1			1	556		46	1. Checked	0. Unchecked	0. Unchecked	0. Unchecked	0. Unchecked	0. Unchecked	0. Unchecked	0. Unchecked	0. Unchecked	0. Unchecked	0. Unchecked	0. Unchecked	0. Unchecked		0. Unchecked	0. Unchecked	0. Unchecked	0. Unchecked		0. Unchecked	0. Unchecked	0. Unchecked	0. Unchecked						4	0	1. Christianity		3. Junior High		0. Unchecked	0. Unchecked	0. Unchecked	0. Unchecked	1. Checked	0. Unchecked	0. Unchecked
557	cervical_pre_cancer_screening_form_1	1			1	557		37	1. Checked	0. Unchecked	0. Unchecked	0. Unchecked	0. Unchecked	0. Unchecked	0. Unchecked	0. Unchecked	0. Unchecked	0. Unchecked	0. Unchecked	0. Unchecked	0. Unchecked		0. Unchecked	0. Unchecked	0. Unchecked	0. Unchecked		0. Unchecked	0. Unchecked	0. Unchecked	0. Unchecked						3	1	2. Islamic		4. Senior High		0. Unchecked	0. Unchecked	0. Unchecked	0. Unchecked	0. Unchecked	0. Unchecked	0. Unchecked
558	cervical_pre_cancer_screening_form_1	1			1	558		62	1. Checked	0. Unchecked	0. Unchecked	0. Unchecked	0. Unchecked	0. Unchecked	0. Unchecked	0. Unchecked	0. Unchecked	0. Unchecked	0. Unchecked	0. Unchecked	0. Unchecked		0. Unchecked	0. Unchecked	0. Unchecked	0. Unchecked		0. Unchecked	0. Unchecked	0. Unchecked	0. Unchecked						3	5	1. Christianity		4. Senior High		0. Unchecked	0. Unchecked	0. Unchecked	0. Unchecked	1. Checked	0. Unchecked	0. Unchecked
559	cervical_pre_cancer_screening_form_1	1			1	559		40	1. Checked	0. Unchecked	0. Unchecked	0. Unchecked	0. Unchecked	0. Unchecked	0. Unchecked	0. Unchecked	0. Unchecked	0. Unchecked	0. Unchecked	0. Unchecked	0. Unchecked		0. Unchecked	0. Unchecked	0. Unchecked	0. Unchecked		0. Unchecked	0. Unchecked	0. Unchecked	0. Unchecked						2	1	1. Christianity		5. Tertiary		0. Unchecked	0. Unchecked	1. Checked	0. Unchecked	0. Unchecked	0. Unchecked	0. Unchecked
560	cervical_pre_cancer_screening_form_1	1			1	560		28	1. Checked	0. Unchecked	0. Unchecked	0. Unchecked	0. Unchecked	0. Unchecked	0. Unchecked	0. Unchecked	0. Unchecked	0. Unchecked	0. Unchecked	0. Unchecked	0. Unchecked		0. Unchecked	0. Unchecked	1. Checked	0. Unchecked		0. Unchecked	0. Unchecked	0. Unchecked	0. Unchecked						0	0	1. Christianity		5. Tertiary		0. Unchecked	0. Unchecked	0. Unchecked	0. Unchecked	0. Unchecked	0. Unchecked	1. Checked
561	cervical_pre_cancer_screening_form_1	1			1	561		47	1. Checked	0. Unchecked	0. Unchecked	0. Unchecked	0. Unchecked	0. Unchecked	0. Unchecked	0. Unchecked	0. Unchecked	0. Unchecked	0. Unchecked	0. Unchecked	0. Unchecked		0. Unchecked	0. Unchecked	0. Unchecked	0. Unchecked		0. Unchecked	0. Unchecked	0. Unchecked	0. Unchecked						5	1	1. Christianity		1. No Schooling		0. Unchecked	0. Unchecked	0. Unchecked	0. Unchecked	0. Unchecked	0. Unchecked	0. Unchecked
562	cervical_pre_cancer_screening_form_1	1			1	562		39	1. Checked	0. Unchecked	0. Unchecked	0. Unchecked	0. Unchecked	0. Unchecked	0. Unchecked	0. Unchecked	0. Unchecked	0. Unchecked	0. Unchecked	0. Unchecked	0. Unchecked		0. Unchecked	0. Unchecked	1. Checked	0. Unchecked		0. Unchecked	0. Unchecked	0. Unchecked	0. Unchecked						3	1	1. Christianity		5. Tertiary		0. Unchecked	0. Unchecked	0. Unchecked	0. Unchecked	1. Checked	0. Unchecked	0. Unchecked
563	cervical_pre_cancer_screening_form_1	1			1	563		29	1. Checked	0. Unchecked	0. Unchecked	0. Unchecked	0. Unchecked	0. Unchecked	0. Unchecked	0. Unchecked	0. Unchecked	0. Unchecked	0. Unchecked	0. Unchecked	0. Unchecked		0. Unchecked	0. Unchecked	0. Unchecked	0. Unchecked		0. Unchecked	0. Unchecked	0. Unchecked	0. Unchecked						0	0	1. Christianity		5. Tertiary		0. Unchecked	0. Unchecked	1. Checked	0. Unchecked	0. Unchecked	0. Unchecked	0. Unchecked
564	cervical_pre_cancer_screening_form_1	1			1	564		37	1. Checked	0. Unchecked	0. Unchecked	0. Unchecked	0. Unchecked	0. Unchecked	0. Unchecked	0. Unchecked	0. Unchecked	0. Unchecked	0. Unchecked	0. Unchecked	0. Unchecked		0. Unchecked	0. Unchecked	0. Unchecked	0. Unchecked		0. Unchecked	0. Unchecked	0. Unchecked	0. Unchecked						3	0	1. Christianity		5. Tertiary		0. Unchecked	0. Unchecked	0. Unchecked	0. Unchecked	0. Unchecked	0. Unchecked	0. Unchecked
565	cervical_pre_cancer_screening_form_1	1			1	565		40	1. Checked	0. Unchecked	0. Unchecked	0. Unchecked	0. Unchecked	0. Unchecked	0. Unchecked	0. Unchecked	0. Unchecked	0. Unchecked	0. Unchecked	0. Unchecked	0. Unchecked		0. Unchecked	0. Unchecked	0. Unchecked	0. Unchecked		0. Unchecked	0. Unchecked	0. Unchecked	0. Unchecked						3	0	1. Christianity		5. Tertiary		0. Unchecked	0. Unchecked	1. Checked	0. Unchecked	0. Unchecked	0. Unchecked	0. Unchecked
566	cervical_pre_cancer_screening_form_1	1			1	566		32	1. Checked	0. Unchecked	0. Unchecked	0. Unchecked	0. Unchecked	0. Unchecked	0. Unchecked	0. Unchecked	0. Unchecked	0. Unchecked	0. Unchecked	0. Unchecked	0. Unchecked		0. Unchecked	0. Unchecked	0. Unchecked	0. Unchecked		0. Unchecked	0. Unchecked	0. Unchecked	0. Unchecked						1	0	1. Christianity		5. Tertiary		0. Unchecked	0. Unchecked	0. Unchecked	0. Unchecked	0. Unchecked	0. Unchecked	0. Unchecked
567	cervical_pre_cancer_screening_form_1	1			1	567		43	1. Checked	0. Unchecked	0. Unchecked	0. Unchecked	0. Unchecked	0. Unchecked	0. Unchecked	0. Unchecked	0. Unchecked	0. Unchecked	0. Unchecked	0. Unchecked	0. Unchecked		0. Unchecked	0. Unchecked	0. Unchecked	0. Unchecked		0. Unchecked	0. Unchecked	0. Unchecked	0. Unchecked						2	1	1. Christianity		5. Tertiary		0. Unchecked	0. Unchecked	0. Unchecked	0. Unchecked	0. Unchecked	0. Unchecked	0. Unchecked
568	cervical_pre_cancer_screening_form_1	1			1	568		36	1. Checked	0. Unchecked	0. Unchecked	0. Unchecked	0. Unchecked	0. Unchecked	0. Unchecked	0. Unchecked	0. Unchecked	0. Unchecked	0. Unchecked	0. Unchecked	0. Unchecked		0. Unchecked	0. Unchecked	0. Unchecked	0. Unchecked		0. Unchecked	0. Unchecked	0. Unchecked	0. Unchecked						3	0	1. Christianity		5. Tertiary		0. Unchecked	0. Unchecked	0. Unchecked	0. Unchecked	0. Unchecked	0. Unchecked	0. Unchecked
569	cervical_pre_cancer_screening_form_1	1			1	569		42	1. Checked	0. Unchecked	0. Unchecked	0. Unchecked	0. Unchecked	0. Unchecked	0. Unchecked	0. Unchecked	0. Unchecked	0. Unchecked	0. Unchecked	0. Unchecked	0. Unchecked		0. Unchecked	0. Unchecked	0. Unchecked	0. Unchecked		0. Unchecked	0. Unchecked	0. Unchecked	0. Unchecked						4	0	1. Christianity		5. Tertiary		0. Unchecked	0. Unchecked	0. Unchecked	0. Unchecked	0. Unchecked	0. Unchecked	0. Unchecked
570	cervical_pre_cancer_screening_form_1	1			1	570		43	1. Checked	0. Unchecked	0. Unchecked	0. Unchecked	0. Unchecked	0. Unchecked	0. Unchecked	0. Unchecked	0. Unchecked	0. Unchecked	0. Unchecked	0. Unchecked	0. Unchecked		0. Unchecked	0. Unchecked	0. Unchecked	0. Unchecked		0. Unchecked	0. Unchecked	0. Unchecked	0. Unchecked						3	2	1. Christianity		5. Tertiary		0. Unchecked	0. Unchecked	0. Unchecked	0. Unchecked	0. Unchecked	0. Unchecked	0. Unchecked
571	cervical_pre_cancer_screening_form_1	1			1	571		51	1. Checked	0. Unchecked	0. Unchecked	0. Unchecked	0. Unchecked	0. Unchecked	0. Unchecked	0. Unchecked	0. Unchecked	0. Unchecked	0. Unchecked	0. Unchecked	0. Unchecked		0. Unchecked	0. Unchecked	0. Unchecked	0. Unchecked		0. Unchecked	0. Unchecked	0. Unchecked	0. Unchecked						2	0	1. Christianity		5. Tertiary		0. Unchecked	0. Unchecked	0. Unchecked	0. Unchecked	0. Unchecked	0. Unchecked	0. Unchecked
572	cervical_pre_cancer_screening_form_1	1			1	572		25	1. Checked	0. Unchecked	0. Unchecked	0. Unchecked	1. Checked	0. Unchecked	0. Unchecked	0. Unchecked	0. Unchecked	0. Unchecked	0. Unchecked	0. Unchecked	0. Unchecked		0. Unchecked	0. Unchecked	0. Unchecked	0. Unchecked		0. Unchecked	0. Unchecked	0. Unchecked	0. Unchecked						0	0	1. Christianity		4. Senior High		0. Unchecked	0. Unchecked	0. Unchecked	0. Unchecked	0. Unchecked	0. Unchecked	0. Unchecked
573	cervical_pre_cancer_screening_form_1	1			1	573		30	1. Checked	0. Unchecked	0. Unchecked	0. Unchecked	0. Unchecked	0. Unchecked	0. Unchecked	0. Unchecked	0. Unchecked	0. Unchecked	0. Unchecked	0. Unchecked	0. Unchecked		0. Unchecked	0. Unchecked	0. Unchecked	0. Unchecked		0. Unchecked	0. Unchecked	0. Unchecked	0. Unchecked						1	1	1. Christianity		5. Tertiary		0. Unchecked	0. Unchecked	1. Checked	0. Unchecked	0. Unchecked	0. Unchecked	0. Unchecked
574	cervical_pre_cancer_screening_form_1	1			1	574		47	1. Checked	0. Unchecked	0. Unchecked	0. Unchecked	1. Checked	0. Unchecked	0. Unchecked	0. Unchecked	1. Checked	0. Unchecked	0. Unchecked	0. Unchecked	0. Unchecked		0. Unchecked	0. Unchecked	0. Unchecked	0. Unchecked		0. Unchecked	0. Unchecked	0. Unchecked	0. Unchecked						1	6	1. Christianity		3. Junior High		0. Unchecked	0. Unchecked	0. Unchecked	0. Unchecked	1. Checked	0. Unchecked	0. Unchecked
575	cervical_pre_cancer_screening_form_1	1			1	575		26	1. Checked	0. Unchecked	0. Unchecked	0. Unchecked	0. Unchecked	0. Unchecked	0. Unchecked	0. Unchecked	0. Unchecked	0. Unchecked	0. Unchecked	0. Unchecked	0. Unchecked		0. Unchecked	0. Unchecked	0. Unchecked	0. Unchecked		0. Unchecked	0. Unchecked	0. Unchecked	0. Unchecked						0	1	1. Christianity		5. Tertiary		0. Unchecked	0. Unchecked	1. Checked	0. Unchecked	0. Unchecked	0. Unchecked	0. Unchecked
576	cervical_pre_cancer_screening_form_1	1			1	576		41	1. Checked	0. Unchecked	0. Unchecked	0. Unchecked	0. Unchecked	0. Unchecked	0. Unchecked	0. Unchecked	0. Unchecked	0. Unchecked	0. Unchecked	0. Unchecked	0. Unchecked		0. Unchecked	0. Unchecked	0. Unchecked	0. Unchecked		0. Unchecked	0. Unchecked	0. Unchecked	0. Unchecked						3	1	2. Islamic		5. Tertiary		0. Unchecked	0. Unchecked	1. Checked	0. Unchecked	0. Unchecked	0. Unchecked	0. Unchecked
577	cervical_pre_cancer_screening_form_1	1			1	577		38	1. Checked	1. Checked	0. Unchecked	0. Unchecked	0. Unchecked	0. Unchecked	0. Unchecked	0. Unchecked	0. Unchecked	0. Unchecked	0. Unchecked	0. Unchecked	0. Unchecked		0. Unchecked	0. Unchecked	0. Unchecked	0. Unchecked		0. Unchecked	0. Unchecked	0. Unchecked	0. Unchecked						0	0	1. Christianity		2. Primary		0. Unchecked	0. Unchecked	1. Checked	0. Unchecked	0. Unchecked	0. Unchecked	0. Unchecked
578	cervical_pre_cancer_screening_form_1	1			1	578		45	1. Checked	0. Unchecked	0. Unchecked	0. Unchecked	0. Unchecked	0. Unchecked	0. Unchecked	0. Unchecked	0. Unchecked	0. Unchecked	0. Unchecked	0. Unchecked	0. Unchecked		0. Unchecked	0. Unchecked	0. Unchecked	0. Unchecked		0. Unchecked	0. Unchecked	0. Unchecked	0. Unchecked						3	1	1. Christianity		1. No Schooling		0. Unchecked	0. Unchecked	0. Unchecked	0. Unchecked	1. Checked	0. Unchecked	0. Unchecked
579	cervical_pre_cancer_screening_form_1	1			1	579		32	1. Checked	0. Unchecked	0. Unchecked	0. Unchecked	1. Checked	0. Unchecked	0. Unchecked	0. Unchecked	0. Unchecked	0. Unchecked	0. Unchecked	0. Unchecked	0. Unchecked		0. Unchecked	0. Unchecked	0. Unchecked	0. Unchecked		0. Unchecked	0. Unchecked	0. Unchecked	0. Unchecked						1	1	1. Christianity		3. Junior High		0. Unchecked	0. Unchecked	0. Unchecked	0. Unchecked	0. Unchecked	0. Unchecked	0. Unchecked
580	cervical_pre_cancer_screening_form_1	1			1	580		33	1. Checked	0. Unchecked	0. Unchecked	0. Unchecked	1. Checked	0. Unchecked	0. Unchecked	0. Unchecked	0. Unchecked	0. Unchecked	0. Unchecked	0. Unchecked	0. Unchecked		0. Unchecked	0. Unchecked	0. Unchecked	0. Unchecked		0. Unchecked	0. Unchecked	0. Unchecked	0. Unchecked						1	0	1. Christianity		3. Junior High		0. Unchecked	0. Unchecked	0. Unchecked	0. Unchecked	0. Unchecked	0. Unchecked	0. Unchecked
581	cervical_pre_cancer_screening_form_1	1			1	581		30	1. Checked	0. Unchecked	0. Unchecked	0. Unchecked	0. Unchecked	0. Unchecked	0. Unchecked	0. Unchecked	0. Unchecked	0. Unchecked	0. Unchecked	0. Unchecked	0. Unchecked		0. Unchecked	0. Unchecked	0. Unchecked	0. Unchecked		0. Unchecked	0. Unchecked	0. Unchecked	0. Unchecked						2	0	1. Christianity		5. Tertiary		0. Unchecked	0. Unchecked	1. Checked	0. Unchecked	0. Unchecked	0. Unchecked	0. Unchecked
582	cervical_pre_cancer_screening_form_1	1			1	582		27	1. Checked	0. Unchecked	0. Unchecked	0. Unchecked	0. Unchecked	0. Unchecked	0. Unchecked	0. Unchecked	0. Unchecked	0. Unchecked	0. Unchecked	0. Unchecked	0. Unchecked		0. Unchecked	0. Unchecked	0. Unchecked	0. Unchecked		0. Unchecked	0. Unchecked	0. Unchecked	0. Unchecked						2	0	1. Christianity		5. Tertiary		0. Unchecked	0. Unchecked	1. Checked	0. Unchecked	0. Unchecked	0. Unchecked	0. Unchecked
583	cervical_pre_cancer_screening_form_1	1			1	583		34	1. Checked	0. Unchecked	0. Unchecked	0. Unchecked	0. Unchecked	0. Unchecked	0. Unchecked	0. Unchecked	0. Unchecked	0. Unchecked	0. Unchecked	0. Unchecked	0. Unchecked		0. Unchecked	0. Unchecked	0. Unchecked	0. Unchecked		0. Unchecked	0. Unchecked	0. Unchecked	0. Unchecked						7	3	1. Christianity		4. Senior High		0. Unchecked	0. Unchecked	0. Unchecked	0. Unchecked	1. Checked	0. Unchecked	0. Unchecked
584	cervical_pre_cancer_screening_form_1	1			1	584		28	1. Checked	0. Unchecked	0. Unchecked	0. Unchecked	1. Checked	0. Unchecked	0. Unchecked	0. Unchecked	0. Unchecked	0. Unchecked	0. Unchecked	1. Checked	0. Unchecked		0. Unchecked	0. Unchecked	0. Unchecked	0. Unchecked		0. Unchecked	0. Unchecked	0. Unchecked	0. Unchecked						0	0	1. Christianity		4. Senior High		0. Unchecked	0. Unchecked	1. Checked	0. Unchecked	0. Unchecked	0. Unchecked	0. Unchecked
585	cervical_pre_cancer_screening_form_1	1			1	585		29	1. Checked	0. Unchecked	0. Unchecked	0. Unchecked	0. Unchecked	0. Unchecked	0. Unchecked	0. Unchecked	0. Unchecked	0. Unchecked	0. Unchecked	0. Unchecked	0. Unchecked		0. Unchecked	0. Unchecked	0. Unchecked	0. Unchecked		0. Unchecked	0. Unchecked	0. Unchecked	0. Unchecked						0	0	1. Christianity		5. Tertiary		0. Unchecked	0. Unchecked	1. Checked	0. Unchecked	0. Unchecked	0. Unchecked	0. Unchecked
586	cervical_pre_cancer_screening_form_1	1			1	586		25	1. Checked	0. Unchecked	0. Unchecked	0. Unchecked	0. Unchecked	0. Unchecked	0. Unchecked	0. Unchecked	0. Unchecked	0. Unchecked	0. Unchecked	0. Unchecked	0. Unchecked		0. Unchecked	0. Unchecked	0. Unchecked	0. Unchecked		0. Unchecked	0. Unchecked	0. Unchecked	0. Unchecked						0	0	1. Christianity		5. Tertiary		0. Unchecked	0. Unchecked	0. Unchecked	0. Unchecked	0. Unchecked	0. Unchecked	1. Checked
587	cervical_pre_cancer_screening_form_1	1			1	587		44	1. Checked	0. Unchecked	0. Unchecked	0. Unchecked	0. Unchecked	0. Unchecked	0. Unchecked	0. Unchecked	0. Unchecked	0. Unchecked	0. Unchecked	0. Unchecked	0. Unchecked		0. Unchecked	0. Unchecked	0. Unchecked	0. Unchecked		0. Unchecked	0. Unchecked	0. Unchecked	0. Unchecked						3	0	1. Christianity		4. Senior High		0. Unchecked	0. Unchecked	1. Checked	0. Unchecked	0. Unchecked	0. Unchecked	0. Unchecked
588	cervical_pre_cancer_screening_form_1	1			1	588		25	1. Checked	0. Unchecked	0. Unchecked	0. Unchecked	0. Unchecked	0. Unchecked	0. Unchecked	0. Unchecked	0. Unchecked	0. Unchecked	0. Unchecked	0. Unchecked	1. Checked	FAMILY PLANNING	0. Unchecked	0. Unchecked	0. Unchecked	0. Unchecked		0. Unchecked	0. Unchecked	0. Unchecked	0. Unchecked						0	0	1. Christianity		5. Tertiary		0. Unchecked	0. Unchecked	1. Checked	0. Unchecked	0. Unchecked	0. Unchecked	0. Unchecked
589	cervical_pre_cancer_screening_form_1	1			1	589		34	1. Checked	1. Checked	0. Unchecked	0. Unchecked	0. Unchecked	0. Unchecked	0. Unchecked	0. Unchecked	0. Unchecked	0. Unchecked	0. Unchecked	0. Unchecked	0. Unchecked		0. Unchecked	0. Unchecked	0. Unchecked	0. Unchecked		0. Unchecked	0. Unchecked	0. Unchecked	0. Unchecked						0	0	1. Christianity		5. Tertiary		0. Unchecked	0. Unchecked	0. Unchecked	0. Unchecked	0. Unchecked	0. Unchecked	0. Unchecked
590	cervical_pre_cancer_screening_form_1	1			1	590		31	1. Checked	0. Unchecked	0. Unchecked	0. Unchecked	0. Unchecked	0. Unchecked	0. Unchecked	0. Unchecked	0. Unchecked	0. Unchecked	0. Unchecked	0. Unchecked	0. Unchecked		0. Unchecked	0. Unchecked	0. Unchecked	0. Unchecked		0. Unchecked	0. Unchecked	0. Unchecked	0. Unchecked						1	0	1. Christianity		5. Tertiary		0. Unchecked	0. Unchecked	1. Checked	0. Unchecked	0. Unchecked	0. Unchecked	0. Unchecked
591	cervical_pre_cancer_screening_form_1	1			1	591		27	1. Checked	0. Unchecked	0. Unchecked	0. Unchecked	0. Unchecked	0. Unchecked	0. Unchecked	1. Checked	0. Unchecked	0. Unchecked	0. Unchecked	0. Unchecked	0. Unchecked		1. Checked	1. Checked	0. Unchecked	0. Unchecked		0. Unchecked	0. Unchecked	0. Unchecked	0. Unchecked						0	0	1. Christianity		3. Junior High		0. Unchecked	0. Unchecked	0. Unchecked	0. Unchecked	0. Unchecked	0. Unchecked	0. Unchecked
592	cervical_pre_cancer_screening_form_1	1			1	592		27	1. Checked	0. Unchecked	0. Unchecked	0. Unchecked	0. Unchecked	0. Unchecked	0. Unchecked	0. Unchecked	0. Unchecked	0. Unchecked	0. Unchecked	0. Unchecked	0. Unchecked		0. Unchecked	0. Unchecked	0. Unchecked	0. Unchecked		0. Unchecked	0. Unchecked	0. Unchecked	0. Unchecked						0	0	1. Christianity		5. Tertiary		0. Unchecked	0. Unchecked	0. Unchecked	0. Unchecked	1. Checked	0. Unchecked	1. Checked
593	cervical_pre_cancer_screening_form_1	1			1	593		40	1. Checked	0. Unchecked	0. Unchecked	0. Unchecked	0. Unchecked	0. Unchecked	0. Unchecked	0. Unchecked	0. Unchecked	0. Unchecked	0. Unchecked	0. Unchecked	0. Unchecked		0. Unchecked	0. Unchecked	0. Unchecked	0. Unchecked		0. Unchecked	0. Unchecked	0. Unchecked	0. Unchecked						3	0	1. Christianity		5. Tertiary		0. Unchecked	0. Unchecked	0. Unchecked	0. Unchecked	1. Checked	1. Checked	0. Unchecked
594	cervical_pre_cancer_screening_form_1	1			1	594		34	1. Checked	0. Unchecked	0. Unchecked	0. Unchecked	0. Unchecked	0. Unchecked	0. Unchecked	0. Unchecked	0. Unchecked	0. Unchecked	0. Unchecked	0. Unchecked	0. Unchecked		0. Unchecked	0. Unchecked	1. Checked	1. Checked	2. No	0. Unchecked	0. Unchecked	0. Unchecked	0. Unchecked						0	0	1. Christianity		4. Senior High		0. Unchecked	0. Unchecked	0. Unchecked	0. Unchecked	1. Checked	0. Unchecked	0. Unchecked
595	cervical_pre_cancer_screening_form_1	1			1	595		31	1. Checked	0. Unchecked	0. Unchecked	0. Unchecked	0. Unchecked	0. Unchecked	0. Unchecked	0. Unchecked	0. Unchecked	0. Unchecked	0. Unchecked	0. Unchecked	0. Unchecked		0. Unchecked	0. Unchecked	0. Unchecked	0. Unchecked		0. Unchecked	0. Unchecked	0. Unchecked	0. Unchecked						0	0	1. Christianity		3. Junior High		0. Unchecked	0. Unchecked	0. Unchecked	0. Unchecked	1. Checked	0. Unchecked	0. Unchecked
596	cervical_pre_cancer_screening_form_1	1			1	596		63	1. Checked	0. Unchecked	0. Unchecked	0. Unchecked	0. Unchecked	0. Unchecked	0. Unchecked	0. Unchecked	0. Unchecked	0. Unchecked	0. Unchecked	0. Unchecked	0. Unchecked		0. Unchecked	0. Unchecked	0. Unchecked	0. Unchecked	2. No	0. Unchecked	0. Unchecked	0. Unchecked	0. Unchecked						3		1. Christianity		4. Senior High		0. Unchecked	0. Unchecked	0. Unchecked	0. Unchecked	1. Checked	0. Unchecked	0. Unchecked
597	cervical_pre_cancer_screening_form_1	1			1	597		40	1. Checked	0. Unchecked	0. Unchecked	0. Unchecked	0. Unchecked	0. Unchecked	0. Unchecked	0. Unchecked	0. Unchecked	0. Unchecked	0. Unchecked	0. Unchecked	0. Unchecked		0. Unchecked	0. Unchecked	0. Unchecked	0. Unchecked	2. No	0. Unchecked	0. Unchecked	0. Unchecked	0. Unchecked						0	0	2. Islamic		5. Tertiary		0. Unchecked	0. Unchecked	1. Checked	0. Unchecked	0. Unchecked	0. Unchecked	0. Unchecked
598	cervical_pre_cancer_screening_form_1	1			1	598		39	1. Checked	0. Unchecked	0. Unchecked	0. Unchecked	0. Unchecked	0. Unchecked	0. Unchecked	0. Unchecked	0. Unchecked	0. Unchecked	0. Unchecked	0. Unchecked	0. Unchecked		0. Unchecked	0. Unchecked	0. Unchecked	0. Unchecked	2. No	0. Unchecked	0. Unchecked	0. Unchecked	0. Unchecked						0	0	1. Christianity		5. Tertiary		0. Unchecked	0. Unchecked	1. Checked	0. Unchecked	0. Unchecked	0. Unchecked	0. Unchecked
599	cervical_pre_cancer_screening_form_1	1			1	599		54	1. Checked	0. Unchecked	0. Unchecked	0. Unchecked	0. Unchecked	0. Unchecked	0. Unchecked	0. Unchecked	0. Unchecked	0. Unchecked	0. Unchecked	0. Unchecked	0. Unchecked		0. Unchecked	0. Unchecked	0. Unchecked	0. Unchecked	2. No	0. Unchecked	0. Unchecked	0. Unchecked	0. Unchecked						1	1	1. Christianity		5. Tertiary		0. Unchecked	0. Unchecked	1. Checked	0. Unchecked	0. Unchecked	0. Unchecked	0. Unchecked
600	cervical_pre_cancer_screening_form_1	1			1	600		44	1. Checked	0. Unchecked	0. Unchecked	0. Unchecked	0. Unchecked	0. Unchecked	0. Unchecked	0. Unchecked	0. Unchecked	0. Unchecked	0. Unchecked	0. Unchecked	0. Unchecked		0. Unchecked	0. Unchecked	0. Unchecked	0. Unchecked	2. No	0. Unchecked	0. Unchecked	0. Unchecked	0. Unchecked						6	0	1. Christianity		4. Senior High		0. Unchecked	0. Unchecked	0. Unchecked	0. Unchecked	0. Unchecked	0. Unchecked	0. Unchecked
601	cervical_pre_cancer_screening_form_1	1			1	601		58	1. Checked	0. Unchecked	0. Unchecked	0. Unchecked	0. Unchecked	0. Unchecked	0. Unchecked	0. Unchecked	0. Unchecked	0. Unchecked	0. Unchecked	0. Unchecked	0. Unchecked		0. Unchecked	0. Unchecked	0. Unchecked	0. Unchecked	2. No	0. Unchecked	0. Unchecked	0. Unchecked	0. Unchecked						1	1	1. Christianity		1. No Schooling		0. Unchecked	0. Unchecked	0. Unchecked	0. Unchecked	0. Unchecked	0. Unchecked	0. Unchecked
602	cervical_pre_cancer_screening_form_1	1			1	602		52	1. Checked	0. Unchecked	0. Unchecked	0. Unchecked	1. Checked	0. Unchecked	0. Unchecked	1. Checked	0. Unchecked	0. Unchecked	0. Unchecked	0. Unchecked	0. Unchecked		0. Unchecked	0. Unchecked	0. Unchecked	0. Unchecked	2. No	0. Unchecked	0. Unchecked	0. Unchecked	0. Unchecked						4	0	1. Christianity		4. Senior High		0. Unchecked	0. Unchecked	0. Unchecked	0. Unchecked	0. Unchecked	0. Unchecked	0. Unchecked
603	cervical_pre_cancer_screening_form_1	1			1	603		56	1. Checked	0. Unchecked	0. Unchecked	0. Unchecked	0. Unchecked	0. Unchecked	0. Unchecked	0. Unchecked	0. Unchecked	0. Unchecked	0. Unchecked	0. Unchecked	0. Unchecked		0. Unchecked	0. Unchecked	0. Unchecked	0. Unchecked	2. No	0. Unchecked	0. Unchecked	0. Unchecked	0. Unchecked						2	0	1. Christianity		2. Primary		0. Unchecked	0. Unchecked	0. Unchecked	0. Unchecked	1. Checked	0. Unchecked	0. Unchecked
604	cervical_pre_cancer_screening_form_1	1			1	604		40	1. Checked	0. Unchecked	0. Unchecked	0. Unchecked	0. Unchecked	0. Unchecked	0. Unchecked	0. Unchecked	0. Unchecked	0. Unchecked	0. Unchecked	0. Unchecked	0. Unchecked		0. Unchecked	0. Unchecked	0. Unchecked	0. Unchecked	2. No	0. Unchecked	0. Unchecked	0. Unchecked	0. Unchecked						3	0	1. Christianity		5. Tertiary		0. Unchecked	0. Unchecked	1. Checked	0. Unchecked	0. Unchecked	0. Unchecked	0. Unchecked
605	cervical_pre_cancer_screening_form_1	1			1	605		39	1. Checked	0. Unchecked	0. Unchecked	0. Unchecked	0. Unchecked	0. Unchecked	0. Unchecked	0. Unchecked	0. Unchecked	0. Unchecked	0. Unchecked	0. Unchecked	0. Unchecked		0. Unchecked	0. Unchecked	0. Unchecked	0. Unchecked	2. No	0. Unchecked	0. Unchecked	0. Unchecked	0. Unchecked						3		1. Christianity		5. Tertiary		0. Unchecked	0. Unchecked	1. Checked	0. Unchecked	0. Unchecked	0. Unchecked	0. Unchecked
606	cervical_pre_cancer_screening_form_1	1			1	606		62	1. Checked	0. Unchecked	0. Unchecked	0. Unchecked	0. Unchecked	0. Unchecked	0. Unchecked	0. Unchecked	0. Unchecked	0. Unchecked	0. Unchecked	0. Unchecked	0. Unchecked		0. Unchecked	0. Unchecked	0. Unchecked	0. Unchecked	2. No	0. Unchecked	0. Unchecked	0. Unchecked	0. Unchecked						2	0	1. Christianity		5. Tertiary		0. Unchecked	0. Unchecked	0. Unchecked	0. Unchecked	0. Unchecked	0. Unchecked	0. Unchecked
607	cervical_pre_cancer_screening_form_1	1			1	607		44	1. Checked	0. Unchecked	0. Unchecked	0. Unchecked	0. Unchecked	0. Unchecked	0. Unchecked	0. Unchecked	0. Unchecked	0. Unchecked	0. Unchecked	0. Unchecked	0. Unchecked		0. Unchecked	0. Unchecked	0. Unchecked	0. Unchecked	2. No	0. Unchecked	0. Unchecked	0. Unchecked	0. Unchecked						4	0	1. Christianity		5. Tertiary		0. Unchecked	0. Unchecked	1. Checked	0. Unchecked	0. Unchecked	0. Unchecked	0. Unchecked
608	cervical_pre_cancer_screening_form_1	1			1	608		49	1. Checked	0. Unchecked	0. Unchecked	0. Unchecked	0. Unchecked	0. Unchecked	0. Unchecked	0. Unchecked	0. Unchecked	0. Unchecked	0. Unchecked	0. Unchecked	0. Unchecked		0. Unchecked	0. Unchecked	0. Unchecked	0. Unchecked	2. No	0. Unchecked	0. Unchecked	0. Unchecked	0. Unchecked						3		2. Islamic		5. Tertiary		0. Unchecked	0. Unchecked	1. Checked	0. Unchecked	0. Unchecked	0. Unchecked	0. Unchecked
609	cervical_pre_cancer_screening_form_1	1			1	609		54	1. Checked	0. Unchecked	0. Unchecked	0. Unchecked	0. Unchecked	0. Unchecked	0. Unchecked	0. Unchecked	0. Unchecked	0. Unchecked	0. Unchecked	0. Unchecked	0. Unchecked		0. Unchecked	0. Unchecked	0. Unchecked	0. Unchecked	2. No	0. Unchecked	0. Unchecked	0. Unchecked	0. Unchecked						4		1. Christianity		3. Junior High		0. Unchecked	0. Unchecked	0. Unchecked	0. Unchecked	1. Checked	0. Unchecked	0. Unchecked
610	cervical_pre_cancer_screening_form_1	1			1	610		38	1. Checked	0. Unchecked	0. Unchecked	0. Unchecked	0. Unchecked	0. Unchecked	0. Unchecked	0. Unchecked	0. Unchecked	0. Unchecked	0. Unchecked	0. Unchecked	0. Unchecked		0. Unchecked	0. Unchecked	0. Unchecked	0. Unchecked	2. No	0. Unchecked	0. Unchecked	0. Unchecked	0. Unchecked						3	0	2. Islamic		5. Tertiary		0. Unchecked	0. Unchecked	1. Checked	0. Unchecked	0. Unchecked	0. Unchecked	0. Unchecked
611	cervical_pre_cancer_screening_form_1	1			1	611		51	1. Checked	0. Unchecked	0. Unchecked	0. Unchecked	0. Unchecked	0. Unchecked	0. Unchecked	0. Unchecked	0. Unchecked	0. Unchecked	0. Unchecked	0. Unchecked	0. Unchecked		0. Unchecked	0. Unchecked	0. Unchecked	0. Unchecked	2. No	0. Unchecked	0. Unchecked	0. Unchecked	0. Unchecked						4	0	1. Christianity		4. Senior High		0. Unchecked	0. Unchecked	0. Unchecked	0. Unchecked	1. Checked	0. Unchecked	0. Unchecked
612	cervical_pre_cancer_screening_form_1	1			1	612		39	1. Checked	0. Unchecked	0. Unchecked	0. Unchecked	0. Unchecked	0. Unchecked	0. Unchecked	0. Unchecked	0. Unchecked	0. Unchecked	0. Unchecked	0. Unchecked	0. Unchecked		0. Unchecked	0. Unchecked	0. Unchecked	0. Unchecked	2. No	0. Unchecked	0. Unchecked	0. Unchecked	0. Unchecked						1	0	1. Christianity		5. Tertiary		0. Unchecked	0. Unchecked	1. Checked	0. Unchecked	0. Unchecked	0. Unchecked	0. Unchecked
613	cervical_pre_cancer_screening_form_1	1			1	613		40	1. Checked	0. Unchecked	0. Unchecked	0. Unchecked	0. Unchecked	0. Unchecked	0. Unchecked	0. Unchecked	0. Unchecked	0. Unchecked	0. Unchecked	0. Unchecked	0. Unchecked		0. Unchecked	0. Unchecked	0. Unchecked	0. Unchecked	2. No	0. Unchecked	0. Unchecked	0. Unchecked	0. Unchecked						5	1	2. Islamic		2. Primary		0. Unchecked	0. Unchecked	0. Unchecked	0. Unchecked	0. Unchecked	0. Unchecked	0. Unchecked
614	cervical_pre_cancer_screening_form_1	1			1	614		72	1. Checked	0. Unchecked	0. Unchecked	0. Unchecked	0. Unchecked	0. Unchecked	0. Unchecked	0. Unchecked	0. Unchecked	0. Unchecked	0. Unchecked	0. Unchecked	0. Unchecked		0. Unchecked	0. Unchecked	0. Unchecked	0. Unchecked	2. No	0. Unchecked	0. Unchecked	0. Unchecked	0. Unchecked						1	1	1. Christianity		5. Tertiary		0. Unchecked	0. Unchecked	0. Unchecked	0. Unchecked	0. Unchecked	0. Unchecked	0. Unchecked
615	cervical_pre_cancer_screening_form_1	1			1	615		46	1. Checked	0. Unchecked	0. Unchecked	0. Unchecked	0. Unchecked	0. Unchecked	0. Unchecked	0. Unchecked	0. Unchecked	0. Unchecked	0. Unchecked	0. Unchecked	0. Unchecked		0. Unchecked	0. Unchecked	0. Unchecked	0. Unchecked	2. No	0. Unchecked	0. Unchecked	0. Unchecked	0. Unchecked						3	0	1. Christianity		5. Tertiary		0. Unchecked	0. Unchecked	0. Unchecked	0. Unchecked	0. Unchecked	0. Unchecked	0. Unchecked
616	cervical_pre_cancer_screening_form_1	1			1	616		52	1. Checked	0. Unchecked	0. Unchecked	0. Unchecked	0. Unchecked	0. Unchecked	0. Unchecked	0. Unchecked	0. Unchecked	0. Unchecked	0. Unchecked	0. Unchecked	0. Unchecked		0. Unchecked	0. Unchecked	0. Unchecked	0. Unchecked	2. No	0. Unchecked	0. Unchecked	0. Unchecked	0. Unchecked						4	0	1. Christianity		5. Tertiary		0. Unchecked	0. Unchecked	0. Unchecked	0. Unchecked	0. Unchecked	1. Checked	0. Unchecked
617	cervical_pre_cancer_screening_form_1	1			1	617		32	1. Checked	0. Unchecked	0. Unchecked	0. Unchecked	0. Unchecked	0. Unchecked	0. Unchecked	0. Unchecked	0. Unchecked	0. Unchecked	0. Unchecked	0. Unchecked	0. Unchecked		0. Unchecked	0. Unchecked	0. Unchecked	0. Unchecked		0. Unchecked	0. Unchecked	0. Unchecked	0. Unchecked						3	0	1. Christianity		5. Tertiary		0. Unchecked	0. Unchecked	1. Checked	0. Unchecked	0. Unchecked	0. Unchecked	0. Unchecked
618	cervical_pre_cancer_screening_form_1	1			1	618		34	1. Checked	0. Unchecked	0. Unchecked	0. Unchecked	0. Unchecked	0. Unchecked	0. Unchecked	0. Unchecked	0. Unchecked	0. Unchecked	0. Unchecked	0. Unchecked	0. Unchecked		0. Unchecked	0. Unchecked	0. Unchecked	0. Unchecked		0. Unchecked	0. Unchecked	0. Unchecked	0. Unchecked						2	0	1. Christianity				0. Unchecked	0. Unchecked	1. Checked	0. Unchecked	0. Unchecked	0. Unchecked	0. Unchecked
619	cervical_pre_cancer_screening_form_1	1			1	619		57	1. Checked	0. Unchecked	0. Unchecked	0. Unchecked	0. Unchecked	0. Unchecked	0. Unchecked	0. Unchecked	0. Unchecked	0. Unchecked	0. Unchecked	0. Unchecked	0. Unchecked		0. Unchecked	0. Unchecked	0. Unchecked	0. Unchecked		0. Unchecked	0. Unchecked	0. Unchecked	0. Unchecked						2	0	1. Christianity				0. Unchecked	0. Unchecked	1. Checked	0. Unchecked	0. Unchecked	0. Unchecked	0. Unchecked
620	cervical_pre_cancer_screening_form_1	1			1	620		33	1. Checked	0. Unchecked	0. Unchecked	0. Unchecked	0. Unchecked	0. Unchecked	0. Unchecked	0. Unchecked	0. Unchecked	0. Unchecked	0. Unchecked	0. Unchecked	0. Unchecked		0. Unchecked	0. Unchecked	0. Unchecked	0. Unchecked		0. Unchecked	0. Unchecked	0. Unchecked	0. Unchecked						0	3	1. Christianity		5. Tertiary		0. Unchecked	0. Unchecked	1. Checked	0. Unchecked	0. Unchecked	0. Unchecked	0. Unchecked
621	cervical_pre_cancer_screening_form_1	1			1	621		32	1. Checked	0. Unchecked	0. Unchecked	0. Unchecked	0. Unchecked	0. Unchecked	0. Unchecked	0. Unchecked	0. Unchecked	0. Unchecked	0. Unchecked	0. Unchecked	0. Unchecked		0. Unchecked	1. Checked	0. Unchecked	0. Unchecked		0. Unchecked	0. Unchecked	0. Unchecked	0. Unchecked						2	0	1. Christianity		5. Tertiary		0. Unchecked	0. Unchecked	1. Checked	0. Unchecked	0. Unchecked	0. Unchecked	0. Unchecked
622	cervical_pre_cancer_screening_form_1	1			1	622		46	1. Checked	0. Unchecked	0. Unchecked	0. Unchecked	0. Unchecked	0. Unchecked	0. Unchecked	0. Unchecked	0. Unchecked	0. Unchecked	0. Unchecked	0. Unchecked	0. Unchecked		0. Unchecked	0. Unchecked	0. Unchecked	0. Unchecked		0. Unchecked	0. Unchecked	0. Unchecked	0. Unchecked						3	0	1. Christianity		4. Senior High		0. Unchecked	0. Unchecked	1. Checked	0. Unchecked	0. Unchecked	0. Unchecked	0. Unchecked
623	cervical_pre_cancer_screening_form_1	1			1	623		32	1. Checked	0. Unchecked	0. Unchecked	0. Unchecked	0. Unchecked	0. Unchecked	0. Unchecked	0. Unchecked	0. Unchecked	0. Unchecked	0. Unchecked	0. Unchecked	0. Unchecked		0. Unchecked	0. Unchecked	0. Unchecked	0. Unchecked		0. Unchecked	0. Unchecked	0. Unchecked	0. Unchecked						4	0	1. Christianity		3. Junior High		0. Unchecked	0. Unchecked	0. Unchecked	0. Unchecked	1. Checked	0. Unchecked	0. Unchecked
624	cervical_pre_cancer_screening_form_1	1			1	624		49	1. Checked	0. Unchecked	0. Unchecked	0. Unchecked	0. Unchecked	0. Unchecked	0. Unchecked	0. Unchecked	0. Unchecked	0. Unchecked	0. Unchecked	0. Unchecked	0. Unchecked		0. Unchecked	0. Unchecked	0. Unchecked	0. Unchecked		0. Unchecked	0. Unchecked	0. Unchecked	0. Unchecked						2	0	1. Christianity		5. Tertiary		0. Unchecked	0. Unchecked	1. Checked	0. Unchecked	0. Unchecked	0. Unchecked	0. Unchecked
625	cervical_pre_cancer_screening_form_1	1			1	625		25	1. Checked	0. Unchecked	0. Unchecked	0. Unchecked	0. Unchecked	0. Unchecked	0. Unchecked	0. Unchecked	0. Unchecked	0. Unchecked	0. Unchecked	0. Unchecked	0. Unchecked		0. Unchecked	0. Unchecked	0. Unchecked	0. Unchecked		0. Unchecked	0. Unchecked	0. Unchecked	0. Unchecked						0	0	1. Christianity		5. Tertiary		0. Unchecked	0. Unchecked	1. Checked	0. Unchecked	0. Unchecked	0. Unchecked	0. Unchecked
626	cervical_pre_cancer_screening_form_1	1			1	626		35	1. Checked	0. Unchecked	0. Unchecked	0. Unchecked	0. Unchecked	0. Unchecked	0. Unchecked	0. Unchecked	0. Unchecked	0. Unchecked	0. Unchecked	0. Unchecked	0. Unchecked		0. Unchecked	0. Unchecked	0. Unchecked	0. Unchecked		0. Unchecked	0. Unchecked	0. Unchecked	0. Unchecked						4	0	1. Christianity		5. Tertiary		0. Unchecked	0. Unchecked	1. Checked	0. Unchecked	0. Unchecked	0. Unchecked	0. Unchecked
627	cervical_pre_cancer_screening_form_1	1			1	627		58	1. Checked	0. Unchecked	0. Unchecked	0. Unchecked	0. Unchecked	0. Unchecked	0. Unchecked	0. Unchecked	0. Unchecked	0. Unchecked	0. Unchecked	0. Unchecked	0. Unchecked		0. Unchecked	0. Unchecked	0. Unchecked	0. Unchecked		0. Unchecked	0. Unchecked	0. Unchecked	0. Unchecked						5	1	1. Christianity		3. Junior High		0. Unchecked	0. Unchecked	0. Unchecked	0. Unchecked	0. Unchecked	0. Unchecked	0. Unchecked
628	cervical_pre_cancer_screening_form_1	1			1	628		35	1. Checked	0. Unchecked	0. Unchecked	0. Unchecked	0. Unchecked	0. Unchecked	0. Unchecked	0. Unchecked	0. Unchecked	0. Unchecked	0. Unchecked	0. Unchecked	0. Unchecked		0. Unchecked	0. Unchecked	0. Unchecked	0. Unchecked		0. Unchecked	0. Unchecked	0. Unchecked	0. Unchecked						1	0	1. Christianity		5. Tertiary		0. Unchecked	0. Unchecked	1. Checked	0. Unchecked	0. Unchecked	0. Unchecked	0. Unchecked
629	cervical_pre_cancer_screening_form_1	1			1	629		42	1. Checked	0. Unchecked	0. Unchecked	0. Unchecked	0. Unchecked	0. Unchecked	0. Unchecked	0. Unchecked	0. Unchecked	0. Unchecked	0. Unchecked	0. Unchecked	0. Unchecked		0. Unchecked	0. Unchecked	0. Unchecked	0. Unchecked		0. Unchecked	0. Unchecked	0. Unchecked	0. Unchecked						4	0	1. Christianity		3. Junior High		0. Unchecked	0. Unchecked	0. Unchecked	0. Unchecked	0. Unchecked	0. Unchecked	0. Unchecked
630	cervical_pre_cancer_screening_form_1	1			1	630		28	1. Checked	0. Unchecked	0. Unchecked	0. Unchecked	0. Unchecked	0. Unchecked	0. Unchecked	0. Unchecked	0. Unchecked	0. Unchecked	0. Unchecked	0. Unchecked	0. Unchecked		0. Unchecked	0. Unchecked	0. Unchecked	0. Unchecked		0. Unchecked	0. Unchecked	0. Unchecked	0. Unchecked						0	0	1. Christianity		5. Tertiary		0. Unchecked	0. Unchecked	1. Checked	0. Unchecked	0. Unchecked	0. Unchecked	0. Unchecked
631	cervical_pre_cancer_screening_form_1	1			1	631		35	1. Checked	0. Unchecked	0. Unchecked	0. Unchecked	0. Unchecked	0. Unchecked	0. Unchecked	0. Unchecked	0. Unchecked	0. Unchecked	0. Unchecked	0. Unchecked	0. Unchecked		0. Unchecked	0. Unchecked	0. Unchecked	0. Unchecked		0. Unchecked	0. Unchecked	0. Unchecked	0. Unchecked						2	0	1. Christianity		5. Tertiary		0. Unchecked	0. Unchecked	1. Checked	0. Unchecked	0. Unchecked	0. Unchecked	0. Unchecked
632	cervical_pre_cancer_screening_form_1	1			1	632		35	1. Checked	0. Unchecked	0. Unchecked	0. Unchecked	0. Unchecked	0. Unchecked	0. Unchecked	0. Unchecked	0. Unchecked	0. Unchecked	0. Unchecked	0. Unchecked	0. Unchecked		0. Unchecked	0. Unchecked	0. Unchecked	0. Unchecked		0. Unchecked	0. Unchecked	0. Unchecked	0. Unchecked						0	0	1. Christianity		5. Tertiary		0. Unchecked	0. Unchecked	1. Checked	0. Unchecked	0. Unchecked	0. Unchecked	0. Unchecked
633	cervical_pre_cancer_screening_form_1	1			1	633		41	1. Checked	0. Unchecked	0. Unchecked	0. Unchecked	0. Unchecked	0. Unchecked	0. Unchecked	0. Unchecked	0. Unchecked	0. Unchecked	0. Unchecked	0. Unchecked	0. Unchecked		0. Unchecked	0. Unchecked	0. Unchecked	0. Unchecked		0. Unchecked	0. Unchecked	0. Unchecked	0. Unchecked						0	0	1. Christianity		5. Tertiary		0. Unchecked	0. Unchecked	0. Unchecked	0. Unchecked	1. Checked	0. Unchecked	0. Unchecked
634	cervical_pre_cancer_screening_form_1	1			1	634		28	1. Checked	0. Unchecked	0. Unchecked	0. Unchecked	0. Unchecked	0. Unchecked	0. Unchecked	0. Unchecked	0. Unchecked	0. Unchecked	0. Unchecked	0. Unchecked	0. Unchecked		0. Unchecked	0. Unchecked	0. Unchecked	0. Unchecked		0. Unchecked	0. Unchecked	0. Unchecked	0. Unchecked						2	0	1. Christianity		4. Senior High		0. Unchecked	0. Unchecked	0. Unchecked	0. Unchecked	1. Checked	0. Unchecked	0. Unchecked
635	cervical_pre_cancer_screening_form_1	1			1	635		25	1. Checked	0. Unchecked	0. Unchecked	0. Unchecked	0. Unchecked	0. Unchecked	0. Unchecked	0. Unchecked	0. Unchecked	0. Unchecked	0. Unchecked	0. Unchecked	0. Unchecked		0. Unchecked	0. Unchecked	0. Unchecked	0. Unchecked		0. Unchecked	0. Unchecked	0. Unchecked	0. Unchecked						0	0	1. Christianity		4. Senior High		0. Unchecked	0. Unchecked	0. Unchecked	0. Unchecked	1. Checked	0. Unchecked	0. Unchecked
636	cervical_pre_cancer_screening_form_1	1			1	636		37	1. Checked	0. Unchecked	0. Unchecked	0. Unchecked	0. Unchecked	0. Unchecked	0. Unchecked	0. Unchecked	0. Unchecked	0. Unchecked	0. Unchecked	0. Unchecked	0. Unchecked		0. Unchecked	0. Unchecked	0. Unchecked	0. Unchecked		0. Unchecked	0. Unchecked	0. Unchecked	0. Unchecked						5	0	1. Christianity		3. Junior High		0. Unchecked	0. Unchecked	0. Unchecked	0. Unchecked	0. Unchecked	0. Unchecked	0. Unchecked
637	cervical_pre_cancer_screening_form_1	1			1	637		28	1. Checked	0. Unchecked	0. Unchecked	0. Unchecked	0. Unchecked	0. Unchecked	0. Unchecked	0. Unchecked	0. Unchecked	0. Unchecked	0. Unchecked	0. Unchecked	0. Unchecked		0. Unchecked	0. Unchecked	0. Unchecked	0. Unchecked		0. Unchecked	0. Unchecked	0. Unchecked	0. Unchecked						2	0	1. Christianity		5. Tertiary		0. Unchecked	0. Unchecked	1. Checked	0. Unchecked	0. Unchecked	0. Unchecked	0. Unchecked
638	cervical_pre_cancer_screening_form_1	1			1	638		55	1. Checked	0. Unchecked	0. Unchecked	0. Unchecked	0. Unchecked	0. Unchecked	0. Unchecked	0. Unchecked	0. Unchecked	0. Unchecked	0. Unchecked	0. Unchecked	0. Unchecked		0. Unchecked	0. Unchecked	0. Unchecked	0. Unchecked		0. Unchecked	0. Unchecked	0. Unchecked	0. Unchecked						5	0	1. Christianity		1. No Schooling		0. Unchecked	0. Unchecked	0. Unchecked	0. Unchecked	1. Checked	0. Unchecked	0. Unchecked
639	cervical_pre_cancer_screening_form_1	1			1	639		66	1. Checked	0. Unchecked	0. Unchecked	0. Unchecked	0. Unchecked	0. Unchecked	0. Unchecked	0. Unchecked	0. Unchecked	0. Unchecked	0. Unchecked	0. Unchecked	0. Unchecked		0. Unchecked	0. Unchecked	0. Unchecked	0. Unchecked		0. Unchecked	0. Unchecked	0. Unchecked	0. Unchecked						2	0	1. Christianity		3. Junior High		0. Unchecked	0. Unchecked	0. Unchecked	0. Unchecked	0. Unchecked	0. Unchecked	0. Unchecked
640	cervical_pre_cancer_screening_form_1	1			1	640		32	1. Checked	1. Checked	1. Checked	1. Checked	1. Checked	0. Unchecked	0. Unchecked	1. Checked	0. Unchecked	0. Unchecked	0. Unchecked	0. Unchecked	0. Unchecked		0. Unchecked	1. Checked	0. Unchecked	0. Unchecked		0. Unchecked	0. Unchecked	0. Unchecked	0. Unchecked						5	2	1. Christianity		2. Primary		0. Unchecked	1. Checked	0. Unchecked	0. Unchecked	0. Unchecked	0. Unchecked	0. Unchecked
641	cervical_pre_cancer_screening_form_1	1			1	641		41	1. Checked	1. Checked	1. Checked	0. Unchecked	1. Checked	0. Unchecked	0. Unchecked	0. Unchecked	0. Unchecked	0. Unchecked	0. Unchecked	0. Unchecked	0. Unchecked		0. Unchecked	0. Unchecked	0. Unchecked	0. Unchecked		0. Unchecked	0. Unchecked	0. Unchecked	0. Unchecked						5	0	1. Christianity		1. No Schooling		0. Unchecked	1. Checked	0. Unchecked	0. Unchecked	0. Unchecked	0. Unchecked	0. Unchecked
642	cervical_pre_cancer_screening_form_1	1			1	642		44	1. Checked	1. Checked	1. Checked	0. Unchecked	1. Checked	0. Unchecked	0. Unchecked	0. Unchecked	0. Unchecked	0. Unchecked	0. Unchecked	0. Unchecked	0. Unchecked		0. Unchecked	0. Unchecked	0. Unchecked	0. Unchecked		0. Unchecked	0. Unchecked	0. Unchecked	0. Unchecked						5	0	2. Islamic		3. Junior High		0. Unchecked	0. Unchecked	0. Unchecked	0. Unchecked	0. Unchecked	0. Unchecked	0. Unchecked
643	cervical_pre_cancer_screening_form_1	1			1	643		29	1. Checked	0. Unchecked	0. Unchecked	0. Unchecked	0. Unchecked	0. Unchecked	0. Unchecked	0. Unchecked	0. Unchecked	0. Unchecked	0. Unchecked	0. Unchecked	0. Unchecked		0. Unchecked	0. Unchecked	0. Unchecked	0. Unchecked		0. Unchecked	0. Unchecked	0. Unchecked	0. Unchecked						0	0	1. Christianity		5. Tertiary		0. Unchecked	0. Unchecked	1. Checked	0. Unchecked	0. Unchecked	0. Unchecked	0. Unchecked
644	cervical_pre_cancer_screening_form_1	1			1	644		57	1. Checked	0. Unchecked	0. Unchecked	0. Unchecked	0. Unchecked	0. Unchecked	0. Unchecked	0. Unchecked	0. Unchecked	0. Unchecked	0. Unchecked	0. Unchecked	0. Unchecked		0. Unchecked	0. Unchecked	0. Unchecked	0. Unchecked		0. Unchecked	0. Unchecked	0. Unchecked	0. Unchecked						4	0	1. Christianity		3. Junior High		0. Unchecked	0. Unchecked	0. Unchecked	0. Unchecked	1. Checked	0. Unchecked	0. Unchecked
645	cervical_pre_cancer_screening_form_1	1			1	645		29	1. Checked	0. Unchecked	1. Checked	0. Unchecked	1. Checked	0. Unchecked	1. Checked	0. Unchecked	0. Unchecked	0. Unchecked	0. Unchecked	0. Unchecked	0. Unchecked		0. Unchecked	0. Unchecked	0. Unchecked	0. Unchecked		0. Unchecked	0. Unchecked	0. Unchecked	0. Unchecked						2	0	1. Christianity		5. Tertiary		0. Unchecked	0. Unchecked	0. Unchecked	0. Unchecked	0. Unchecked	0. Unchecked	1. Checked
646	cervical_pre_cancer_screening_form_1	1			1	646		50	1. Checked	0. Unchecked	0. Unchecked	0. Unchecked	0. Unchecked	0. Unchecked	0. Unchecked	0. Unchecked	0. Unchecked	0. Unchecked	0. Unchecked	0. Unchecked	0. Unchecked		0. Unchecked	0. Unchecked	0. Unchecked	0. Unchecked		0. Unchecked	0. Unchecked	0. Unchecked	0. Unchecked						6	0	1. Christianity		1. No Schooling		0. Unchecked	1. Checked	0. Unchecked	0. Unchecked	0. Unchecked	0. Unchecked	0. Unchecked
647	cervical_pre_cancer_screening_form_1	1			1	647		52	1. Checked	0. Unchecked	0. Unchecked	0. Unchecked	0. Unchecked	0. Unchecked	0. Unchecked	0. Unchecked	0. Unchecked	0. Unchecked	0. Unchecked	0. Unchecked	0. Unchecked		0. Unchecked	0. Unchecked	0. Unchecked	0. Unchecked		0. Unchecked	0. Unchecked	0. Unchecked	0. Unchecked						3	0	1. Christianity		3. Junior High		0. Unchecked	1. Checked	0. Unchecked	0. Unchecked	0. Unchecked	0. Unchecked	0. Unchecked
648	cervical_pre_cancer_screening_form_1	1			1	648		30	1. Checked	1. Checked	1. Checked	0. Unchecked	1. Checked	0. Unchecked	0. Unchecked	0. Unchecked	0. Unchecked	0. Unchecked	0. Unchecked	0. Unchecked	0. Unchecked		0. Unchecked	0. Unchecked	0. Unchecked	0. Unchecked		0. Unchecked	0. Unchecked	0. Unchecked	0. Unchecked						7	0	2. Islamic		3. Junior High		0. Unchecked	0. Unchecked	0. Unchecked	0. Unchecked	1. Checked	0. Unchecked	0. Unchecked
649	cervical_pre_cancer_screening_form_1	1			1	649		48	1. Checked	0. Unchecked	0. Unchecked	0. Unchecked	0. Unchecked	0. Unchecked	0. Unchecked	0. Unchecked	0. Unchecked	0. Unchecked	0. Unchecked	0. Unchecked	0. Unchecked		0. Unchecked	0. Unchecked	0. Unchecked	0. Unchecked		0. Unchecked	0. Unchecked	0. Unchecked	0. Unchecked						7	0	2. Islamic		1. No Schooling		0. Unchecked	0. Unchecked	0. Unchecked	0. Unchecked	1. Checked	0. Unchecked	0. Unchecked
650	cervical_pre_cancer_screening_form_1	1			1	650		37	1. Checked	1. Checked	1. Checked	0. Unchecked	1. Checked	0. Unchecked	0. Unchecked	0. Unchecked	0. Unchecked	0. Unchecked	0. Unchecked	0. Unchecked	0. Unchecked		0. Unchecked	0. Unchecked	0. Unchecked	0. Unchecked		0. Unchecked	0. Unchecked	0. Unchecked	0. Unchecked						3	0	1. Christianity		3. Junior High		0. Unchecked	0. Unchecked	0. Unchecked	0. Unchecked	1. Checked	0. Unchecked	0. Unchecked
651	cervical_pre_cancer_screening_form_1	1			1	651		25	1. Checked	0. Unchecked	0. Unchecked	0. Unchecked	0. Unchecked	0. Unchecked	0. Unchecked	0. Unchecked	0. Unchecked	0. Unchecked	0. Unchecked	0. Unchecked	0. Unchecked		0. Unchecked	0. Unchecked	0. Unchecked	0. Unchecked		0. Unchecked	0. Unchecked	0. Unchecked	0. Unchecked						1	0	1. Christianity		4. Senior High		0. Unchecked	0. Unchecked	0. Unchecked	0. Unchecked	0. Unchecked	0. Unchecked	1. Checked
652	cervical_pre_cancer_screening_form_1	1			1	652		32	1. Checked	0. Unchecked	1. Checked	0. Unchecked	1. Checked	0. Unchecked	0. Unchecked	0. Unchecked	0. Unchecked	0. Unchecked	0. Unchecked	0. Unchecked	0. Unchecked		0. Unchecked	0. Unchecked	0. Unchecked	0. Unchecked		0. Unchecked	0. Unchecked	0. Unchecked	0. Unchecked						4	0	1. Christianity		4. Senior High		0. Unchecked	0. Unchecked	0. Unchecked	0. Unchecked	1. Checked	0. Unchecked	0. Unchecked
653	cervical_pre_cancer_screening_form_1	1			1	653		26	1. Checked	1. Checked	0. Unchecked	0. Unchecked	0. Unchecked	0. Unchecked	0. Unchecked	0. Unchecked	0. Unchecked	0. Unchecked	0. Unchecked	0. Unchecked	0. Unchecked		0. Unchecked	0. Unchecked	0. Unchecked	0. Unchecked		0. Unchecked	0. Unchecked	0. Unchecked	0. Unchecked						0	0	1. Christianity		5. Tertiary		0. Unchecked	0. Unchecked	0. Unchecked	0. Unchecked	0. Unchecked	0. Unchecked	1. Checked
654	cervical_pre_cancer_screening_form_1	1			1	654		46	1. Checked	1. Checked	0. Unchecked	0. Unchecked	1. Checked	1. Checked	0. Unchecked	0. Unchecked	1. Checked	0. Unchecked	0. Unchecked	0. Unchecked	0. Unchecked		0. Unchecked	0. Unchecked	0. Unchecked	0. Unchecked		0. Unchecked	0. Unchecked	0. Unchecked	0. Unchecked						0	0	1. Christianity		3. Junior High		0. Unchecked	1. Checked	0. Unchecked	0. Unchecked	0. Unchecked	0. Unchecked	0. Unchecked
655	cervical_pre_cancer_screening_form_1	1			1	655		25	1. Checked	0. Unchecked	0. Unchecked	0. Unchecked	0. Unchecked	0. Unchecked	0. Unchecked	0. Unchecked	0. Unchecked	0. Unchecked	0. Unchecked	0. Unchecked	0. Unchecked		0. Unchecked	0. Unchecked	0. Unchecked	0. Unchecked		0. Unchecked	0. Unchecked	0. Unchecked	0. Unchecked						1	0	1. Christianity		4. Senior High		1. Checked	0. Unchecked	0. Unchecked	0. Unchecked	0. Unchecked	0. Unchecked	0. Unchecked
656	cervical_pre_cancer_screening_form_1	1			1	656		25	1. Checked	1. Checked	1. Checked	0. Unchecked	1. Checked	0. Unchecked	0. Unchecked	0. Unchecked	0. Unchecked	1. Checked	0. Unchecked	0. Unchecked	0. Unchecked		0. Unchecked	0. Unchecked	0. Unchecked	0. Unchecked		0. Unchecked	0. Unchecked	0. Unchecked	0. Unchecked						0	0	1. Christianity		5. Tertiary		0. Unchecked	0. Unchecked	0. Unchecked	0. Unchecked	0. Unchecked	0. Unchecked	1. Checked
657	cervical_pre_cancer_screening_form_1	1			1	657		51	1. Checked	0. Unchecked	0. Unchecked	0. Unchecked	0. Unchecked	0. Unchecked	0. Unchecked	1. Checked	0. Unchecked	0. Unchecked	0. Unchecked	0. Unchecked	0. Unchecked		0. Unchecked	0. Unchecked	0. Unchecked	0. Unchecked		0. Unchecked	0. Unchecked	0. Unchecked	0. Unchecked						4	0	1. Christianity		1. No Schooling		0. Unchecked	1. Checked	0. Unchecked	0. Unchecked	0. Unchecked	0. Unchecked	0. Unchecked
658	cervical_pre_cancer_screening_form_1	1			1	658		35	1. Checked	0. Unchecked	0. Unchecked	0. Unchecked	1. Checked	0. Unchecked	0. Unchecked	1. Checked	0. Unchecked	0. Unchecked	0. Unchecked	0. Unchecked	0. Unchecked		0. Unchecked	0. Unchecked	0. Unchecked	0. Unchecked		0. Unchecked	0. Unchecked	0. Unchecked	0. Unchecked						4	0	1. Christianity		5. Tertiary		0. Unchecked	0. Unchecked	0. Unchecked	0. Unchecked	1. Checked	0. Unchecked	0. Unchecked
659	cervical_pre_cancer_screening_form_1	1			1	659		34	1. Checked	1. Checked	0. Unchecked	0. Unchecked	1. Checked	1. Checked	0. Unchecked	1. Checked	0. Unchecked	0. Unchecked	0. Unchecked	0. Unchecked	0. Unchecked		0. Unchecked	0. Unchecked	0. Unchecked	0. Unchecked		0. Unchecked	0. Unchecked	0. Unchecked	0. Unchecked						5	0	1. Christianity		1. No Schooling		0. Unchecked	1. Checked	0. Unchecked	0. Unchecked	0. Unchecked	0. Unchecked	0. Unchecked
660	cervical_pre_cancer_screening_form_1	1			1	660		30	1. Checked	0. Unchecked	0. Unchecked	0. Unchecked	0. Unchecked	0. Unchecked	0. Unchecked	0. Unchecked	0. Unchecked	0. Unchecked	0. Unchecked	0. Unchecked	0. Unchecked		0. Unchecked	0. Unchecked	0. Unchecked	0. Unchecked		0. Unchecked	0. Unchecked	0. Unchecked	0. Unchecked						2	0	1. Christianity		5. Tertiary		0. Unchecked	0. Unchecked	0. Unchecked	0. Unchecked	0. Unchecked	1. Checked	0. Unchecked
661	cervical_pre_cancer_screening_form_1	1			1	661		65	1. Checked	0. Unchecked	0. Unchecked	0. Unchecked	1. Checked	0. Unchecked	0. Unchecked	0. Unchecked	0. Unchecked	0. Unchecked	0. Unchecked	0. Unchecked	0. Unchecked		0. Unchecked	0. Unchecked	0. Unchecked	0. Unchecked		0. Unchecked	0. Unchecked	0. Unchecked	0. Unchecked						1	0	1. Christianity		3. Junior High		0. Unchecked	1. Checked	0. Unchecked	0. Unchecked	0. Unchecked	0. Unchecked	0. Unchecked
662	cervical_pre_cancer_screening_form_1	1			1	662		50	1. Checked	0. Unchecked	0. Unchecked	0. Unchecked	0. Unchecked	0. Unchecked	0. Unchecked	0. Unchecked	0. Unchecked	0. Unchecked	0. Unchecked	0. Unchecked	0. Unchecked		0. Unchecked	0. Unchecked	0. Unchecked	0. Unchecked		0. Unchecked	0. Unchecked	0. Unchecked	0. Unchecked						4	0	1. Christianity		3. Junior High		0. Unchecked	0. Unchecked	0. Unchecked	0. Unchecked	1. Checked	0. Unchecked	0. Unchecked
663	cervical_pre_cancer_screening_form_1	1			1	663		46	1. Checked	1. Checked	0. Unchecked	0. Unchecked	0. Unchecked	0. Unchecked	0. Unchecked	0. Unchecked	0. Unchecked	0. Unchecked	0. Unchecked	0. Unchecked	0. Unchecked		0. Unchecked	0. Unchecked	0. Unchecked	0. Unchecked		0. Unchecked	0. Unchecked	0. Unchecked	0. Unchecked						4	0	1. Christianity		2. Primary		0. Unchecked	1. Checked	0. Unchecked	0. Unchecked	0. Unchecked	0. Unchecked	0. Unchecked
664	cervical_pre_cancer_screening_form_1	1			1	664		44	1. Checked	0. Unchecked	0. Unchecked	0. Unchecked	0. Unchecked	0. Unchecked	0. Unchecked	0. Unchecked	0. Unchecked	0. Unchecked	0. Unchecked	0. Unchecked	0. Unchecked		0. Unchecked	0. Unchecked	0. Unchecked	0. Unchecked		0. Unchecked	0. Unchecked	0. Unchecked	0. Unchecked						2	1	1. Christianity		3. Junior High		0. Unchecked	0. Unchecked	0. Unchecked	0. Unchecked	1. Checked	0. Unchecked	0. Unchecked
665	cervical_pre_cancer_screening_form_1	1			1	665		33	1. Checked	0. Unchecked	0. Unchecked	0. Unchecked	0. Unchecked	0. Unchecked	0. Unchecked	0. Unchecked	0. Unchecked	0. Unchecked	0. Unchecked	0. Unchecked	0. Unchecked		0. Unchecked	0. Unchecked	0. Unchecked	0. Unchecked		0. Unchecked	0. Unchecked	0. Unchecked	0. Unchecked						2	1	1. Christianity		4. Senior High		0. Unchecked	0. Unchecked	0. Unchecked	0. Unchecked	0. Unchecked	0. Unchecked	0. Unchecked
666	cervical_pre_cancer_screening_form_1	1			1	666		25	1. Checked	0. Unchecked	0. Unchecked	0. Unchecked	0. Unchecked	0. Unchecked	0. Unchecked	0. Unchecked	0. Unchecked	0. Unchecked	0. Unchecked	0. Unchecked	0. Unchecked		0. Unchecked	0. Unchecked	0. Unchecked	0. Unchecked		0. Unchecked	0. Unchecked	0. Unchecked	0. Unchecked						0	0	1. Christianity		3. Junior High		0. Unchecked	0. Unchecked	0. Unchecked	0. Unchecked	0. Unchecked	0. Unchecked	0. Unchecked
667	cervical_pre_cancer_screening_form_1	1			1	667		45	1. Checked	0. Unchecked	0. Unchecked	0. Unchecked	0. Unchecked	0. Unchecked	0. Unchecked	0. Unchecked	1. Checked	0. Unchecked	0. Unchecked	0. Unchecked	0. Unchecked		0. Unchecked	0. Unchecked	0. Unchecked	0. Unchecked		0. Unchecked	0. Unchecked	0. Unchecked	0. Unchecked						2	0	1. Christianity		1. No Schooling		0. Unchecked	0. Unchecked	0. Unchecked	0. Unchecked	0. Unchecked	0. Unchecked	0. Unchecked
668	cervical_pre_cancer_screening_form_1	1			1	668		52	1. Checked	0. Unchecked	0. Unchecked	0. Unchecked	0. Unchecked	0. Unchecked	0. Unchecked	0. Unchecked	0. Unchecked	0. Unchecked	0. Unchecked	0. Unchecked	0. Unchecked		0. Unchecked	0. Unchecked	0. Unchecked	0. Unchecked		0. Unchecked	0. Unchecked	0. Unchecked	0. Unchecked						5	0	1. Christianity		3. Junior High		0. Unchecked	0. Unchecked	1. Checked	0. Unchecked	0. Unchecked	0. Unchecked	0. Unchecked
669	cervical_pre_cancer_screening_form_1	1			1	669		34	1. Checked	0. Unchecked	0. Unchecked	0. Unchecked	0. Unchecked	0. Unchecked	0. Unchecked	0. Unchecked	0. Unchecked	0. Unchecked	0. Unchecked	0. Unchecked	0. Unchecked		0. Unchecked	0. Unchecked	0. Unchecked	0. Unchecked		0. Unchecked	0. Unchecked	0. Unchecked	0. Unchecked						2	0	1. Christianity		4. Senior High		0. Unchecked	0. Unchecked	0. Unchecked	0. Unchecked	1. Checked	0. Unchecked	0. Unchecked
670	cervical_pre_cancer_screening_form_1	1			1	670		60	1. Checked	0. Unchecked	0. Unchecked	0. Unchecked	0. Unchecked	0. Unchecked	0. Unchecked	0. Unchecked	0. Unchecked	0. Unchecked	0. Unchecked	0. Unchecked	0. Unchecked		0. Unchecked	0. Unchecked	0. Unchecked	0. Unchecked		0. Unchecked	0. Unchecked	0. Unchecked	0. Unchecked						3	0	1. Christianity		3. Junior High		0. Unchecked	0. Unchecked	0. Unchecked	0. Unchecked	1. Checked	0. Unchecked	0. Unchecked
671	cervical_pre_cancer_screening_form_1	1			1	671		35	1. Checked	0. Unchecked	0. Unchecked	0. Unchecked	0. Unchecked	0. Unchecked	1. Checked	0. Unchecked	0. Unchecked	1. Checked	0. Unchecked	0. Unchecked	0. Unchecked		0. Unchecked	1. Checked	0. Unchecked	0. Unchecked		0. Unchecked	0. Unchecked	0. Unchecked	0. Unchecked						5	5	1. Christianity		2. Primary		0. Unchecked	0. Unchecked	0. Unchecked	0. Unchecked	1. Checked	0. Unchecked	0. Unchecked
672	cervical_pre_cancer_screening_form_1	1			1	672		25	1. Checked	0. Unchecked	0. Unchecked	0. Unchecked	0. Unchecked	0. Unchecked	0. Unchecked	0. Unchecked	0. Unchecked	0. Unchecked	0. Unchecked	0. Unchecked	0. Unchecked		0. Unchecked	0. Unchecked	0. Unchecked	0. Unchecked		0. Unchecked	0. Unchecked	0. Unchecked	0. Unchecked						0	1	1. Christianity				0. Unchecked	0. Unchecked	0. Unchecked	0. Unchecked	0. Unchecked	0. Unchecked	1. Checked
673	cervical_pre_cancer_screening_form_1	1			1	673		34	1. Checked	0. Unchecked	0. Unchecked	0. Unchecked	0. Unchecked	0. Unchecked	0. Unchecked	0. Unchecked	0. Unchecked	0. Unchecked	0. Unchecked	0. Unchecked	0. Unchecked		0. Unchecked	0. Unchecked	0. Unchecked	0. Unchecked		0. Unchecked	0. Unchecked	0. Unchecked	0. Unchecked						3	0	1. Christianity		5. Tertiary		0. Unchecked	0. Unchecked	1. Checked	0. Unchecked	0. Unchecked	0. Unchecked	0. Unchecked
674	cervical_pre_cancer_screening_form_1	1			1	674		34	1. Checked	0. Unchecked	0. Unchecked	0. Unchecked	0. Unchecked	0. Unchecked	0. Unchecked	0. Unchecked	0. Unchecked	0. Unchecked	0. Unchecked	0. Unchecked	0. Unchecked		0. Unchecked	0. Unchecked	0. Unchecked	0. Unchecked		0. Unchecked	0. Unchecked	0. Unchecked	0. Unchecked						2	0	1. Christianity		5. Tertiary		0. Unchecked	0. Unchecked	1. Checked	0. Unchecked	0. Unchecked	0. Unchecked	0. Unchecked
675	cervical_pre_cancer_screening_form_1	1			1	675		44	1. Checked	0. Unchecked	0. Unchecked	0. Unchecked	0. Unchecked	0. Unchecked	0. Unchecked	0. Unchecked	0. Unchecked	1. Checked	0. Unchecked	0. Unchecked	0. Unchecked		0. Unchecked	0. Unchecked	0. Unchecked	0. Unchecked		0. Unchecked	0. Unchecked	0. Unchecked	0. Unchecked						5	1	1. Christianity		5. Tertiary		0. Unchecked	0. Unchecked	0. Unchecked	0. Unchecked	1. Checked	0. Unchecked	0. Unchecked
676	cervical_pre_cancer_screening_form_1	1			1	676		32	1. Checked	1. Checked	0. Unchecked	1. Checked	0. Unchecked	0. Unchecked	0. Unchecked	0. Unchecked	0. Unchecked	0. Unchecked	0. Unchecked	0. Unchecked	0. Unchecked		0. Unchecked	0. Unchecked	0. Unchecked	0. Unchecked		0. Unchecked	0. Unchecked	0. Unchecked	0. Unchecked						0	0	1. Christianity		5. Tertiary		0. Unchecked	0. Unchecked	1. Checked	0. Unchecked	0. Unchecked	0. Unchecked	0. Unchecked
677	cervical_pre_cancer_screening_form_1	1			1	677		25	1. Checked	0. Unchecked	0. Unchecked	0. Unchecked	0. Unchecked	0. Unchecked	0. Unchecked	0. Unchecked	0. Unchecked	0. Unchecked	0. Unchecked	0. Unchecked	0. Unchecked		0. Unchecked	0. Unchecked	0. Unchecked	0. Unchecked		0. Unchecked	0. Unchecked	0. Unchecked	0. Unchecked						0	0	1. Christianity		5. Tertiary		0. Unchecked	0. Unchecked	1. Checked	0. Unchecked	0. Unchecked	0. Unchecked	0. Unchecked
678	cervical_pre_cancer_screening_form_1	1			1	678		32	1. Checked	0. Unchecked	1. Checked	0. Unchecked	0. Unchecked	0. Unchecked	0. Unchecked	0. Unchecked	0. Unchecked	0. Unchecked	0. Unchecked	0. Unchecked	0. Unchecked		0. Unchecked	0. Unchecked	0. Unchecked	0. Unchecked		0. Unchecked	0. Unchecked	0. Unchecked	0. Unchecked						3	0	2. Islamic		5. Tertiary		0. Unchecked	0. Unchecked	0. Unchecked	0. Unchecked	0. Unchecked	1. Checked	0. Unchecked
679	cervical_pre_cancer_screening_form_1	1			1	679		30	1. Checked	0. Unchecked	0. Unchecked	0. Unchecked	0. Unchecked	0. Unchecked	0. Unchecked	0. Unchecked	0. Unchecked	0. Unchecked	0. Unchecked	0. Unchecked	0. Unchecked		0. Unchecked	0. Unchecked	0. Unchecked	0. Unchecked		0. Unchecked	0. Unchecked	0. Unchecked	0. Unchecked						1	0	1. Christianity		5. Tertiary		0. Unchecked	0. Unchecked	1. Checked	0. Unchecked	0. Unchecked	0. Unchecked	0. Unchecked
680	cervical_pre_cancer_screening_form_1	1			1	680		26	1. Checked	0. Unchecked	0. Unchecked	0. Unchecked	0. Unchecked	0. Unchecked	0. Unchecked	0. Unchecked	0. Unchecked	0. Unchecked	0. Unchecked	0. Unchecked	0. Unchecked		0. Unchecked	0. Unchecked	0. Unchecked	0. Unchecked		0. Unchecked	0. Unchecked	0. Unchecked	0. Unchecked						1	0	1. Christianity		3. Junior High		0. Unchecked	0. Unchecked	0. Unchecked	0. Unchecked	0. Unchecked	0. Unchecked	0. Unchecked
681	cervical_pre_cancer_screening_form_1	1			1	681		34	1. Checked	0. Unchecked	0. Unchecked	0. Unchecked	0. Unchecked	0. Unchecked	0. Unchecked	0. Unchecked	0. Unchecked	0. Unchecked	0. Unchecked	0. Unchecked	0. Unchecked		0. Unchecked	0. Unchecked	0. Unchecked	0. Unchecked		0. Unchecked	0. Unchecked	0. Unchecked	0. Unchecked						0	2	1. Christianity		5. Tertiary		0. Unchecked	0. Unchecked	1. Checked	0. Unchecked	0. Unchecked	0. Unchecked	0. Unchecked
682	cervical_pre_cancer_screening_form_1	1			1	682		46	1. Checked	0. Unchecked	0. Unchecked	0. Unchecked	0. Unchecked	0. Unchecked	1. Checked	0. Unchecked	0. Unchecked	0. Unchecked	0. Unchecked	0. Unchecked	0. Unchecked		0. Unchecked	1. Checked	0. Unchecked	0. Unchecked		0. Unchecked	0. Unchecked	0. Unchecked	0. Unchecked						2	1	1. Christianity		3. Junior High		0. Unchecked	0. Unchecked	0. Unchecked	0. Unchecked	1. Checked	0. Unchecked	0. Unchecked
683	cervical_pre_cancer_screening_form_1	1			1	683		33	1. Checked	0. Unchecked	0. Unchecked	0. Unchecked	0. Unchecked	0. Unchecked	0. Unchecked	0. Unchecked	0. Unchecked	0. Unchecked	0. Unchecked	0. Unchecked	0. Unchecked		0. Unchecked	0. Unchecked	0. Unchecked	0. Unchecked		0. Unchecked	0. Unchecked	0. Unchecked	0. Unchecked						0	1	1. Christianity		5. Tertiary		0. Unchecked	0. Unchecked	1. Checked	0. Unchecked	0. Unchecked	0. Unchecked	0. Unchecked
684	cervical_pre_cancer_screening_form_1	1			1	684		34	1. Checked	1. Checked	0. Unchecked	0. Unchecked	0. Unchecked	0. Unchecked	0. Unchecked	0. Unchecked	0. Unchecked	0. Unchecked	0. Unchecked	0. Unchecked	0. Unchecked		0. Unchecked	0. Unchecked	0. Unchecked	0. Unchecked		0. Unchecked	0. Unchecked	0. Unchecked	0. Unchecked						2	1	1. Christianity		5. Tertiary		0. Unchecked	0. Unchecked	1. Checked	0. Unchecked	0. Unchecked	0. Unchecked	0. Unchecked
685	cervical_pre_cancer_screening_form_1	1			1	685		31	1. Checked	0. Unchecked	0. Unchecked	0. Unchecked	0. Unchecked	0. Unchecked	1. Checked	0. Unchecked	0. Unchecked	0. Unchecked	0. Unchecked	0. Unchecked	0. Unchecked		0. Unchecked	0. Unchecked	0. Unchecked	0. Unchecked		0. Unchecked	0. Unchecked	0. Unchecked	0. Unchecked						1	3	1. Christianity		5. Tertiary		0. Unchecked	0. Unchecked	1. Checked	0. Unchecked	0. Unchecked	0. Unchecked	0. Unchecked
686	cervical_pre_cancer_screening_form_1	1			1	686		43	1. Checked	0. Unchecked	0. Unchecked	0. Unchecked	0. Unchecked	0. Unchecked	0. Unchecked	0. Unchecked	0. Unchecked	0. Unchecked	0. Unchecked	0. Unchecked	0. Unchecked		0. Unchecked	0. Unchecked	0. Unchecked	0. Unchecked		0. Unchecked	0. Unchecked	0. Unchecked	0. Unchecked						3	0	1. Christianity		5. Tertiary		0. Unchecked	0. Unchecked	1. Checked	0. Unchecked	0. Unchecked	0. Unchecked	0. Unchecked
687	cervical_pre_cancer_screening_form_1	1			1	687		73	1. Checked	0. Unchecked	0. Unchecked	0. Unchecked	0. Unchecked	0. Unchecked	0. Unchecked	0. Unchecked	0. Unchecked	1. Checked	0. Unchecked	0. Unchecked	0. Unchecked		0. Unchecked	0. Unchecked	0. Unchecked	0. Unchecked		0. Unchecked	0. Unchecked	0. Unchecked	0. Unchecked						10	2	1. Christianity		1. No Schooling		0. Unchecked	1. Checked	0. Unchecked	0. Unchecked	0. Unchecked	0. Unchecked	0. Unchecked
688	cervical_pre_cancer_screening_form_1	1			1	688		37	1. Checked	0. Unchecked	0. Unchecked	0. Unchecked	0. Unchecked	0. Unchecked	0. Unchecked	0. Unchecked	0. Unchecked	0. Unchecked	0. Unchecked	0. Unchecked	0. Unchecked		0. Unchecked	0. Unchecked	0. Unchecked	0. Unchecked		0. Unchecked	0. Unchecked	0. Unchecked	0. Unchecked						3	0	1. Christianity		5. Tertiary		0. Unchecked	0. Unchecked	1. Checked	0. Unchecked	0. Unchecked	0. Unchecked	0. Unchecked
689	cervical_pre_cancer_screening_form_1	1			1	689		37	1. Checked	0. Unchecked	0. Unchecked	0. Unchecked	0. Unchecked	0. Unchecked	0. Unchecked	0. Unchecked	0. Unchecked	0. Unchecked	0. Unchecked	0. Unchecked	0. Unchecked		0. Unchecked	0. Unchecked	0. Unchecked	0. Unchecked		0. Unchecked	0. Unchecked	0. Unchecked	0. Unchecked						0	0	1. Christianity		5. Tertiary		0. Unchecked	0. Unchecked	1. Checked	0. Unchecked	0. Unchecked	0. Unchecked	0. Unchecked
690	cervical_pre_cancer_screening_form_1	1			1	690		37	1. Checked	0. Unchecked	0. Unchecked	0. Unchecked	0. Unchecked	0. Unchecked	0. Unchecked	0. Unchecked	0. Unchecked	0. Unchecked	0. Unchecked	0. Unchecked	0. Unchecked		0. Unchecked	0. Unchecked	0. Unchecked	0. Unchecked		0. Unchecked	0. Unchecked	0. Unchecked	0. Unchecked						2	0	1. Christianity		5. Tertiary		0. Unchecked	0. Unchecked	1. Checked	0. Unchecked	0. Unchecked	0. Unchecked	0. Unchecked
691	cervical_pre_cancer_screening_form_1	1			1	691		36	1. Checked	0. Unchecked	0. Unchecked	0. Unchecked	0. Unchecked	0. Unchecked	0. Unchecked	0. Unchecked	0. Unchecked	0. Unchecked	0. Unchecked	0. Unchecked	0. Unchecked		0. Unchecked	0. Unchecked	0. Unchecked	0. Unchecked		0. Unchecked	0. Unchecked	0. Unchecked	0. Unchecked						2	1	1. Christianity		5. Tertiary		0. Unchecked	0. Unchecked	1. Checked	0. Unchecked	0. Unchecked	0. Unchecked	0. Unchecked
692	cervical_pre_cancer_screening_form_1	1			1	692		49	1. Checked	0. Unchecked	0. Unchecked	0. Unchecked	0. Unchecked	0. Unchecked	0. Unchecked	0. Unchecked	0. Unchecked	0. Unchecked	0. Unchecked	0. Unchecked	0. Unchecked		0. Unchecked	0. Unchecked	0. Unchecked	0. Unchecked		0. Unchecked	0. Unchecked	0. Unchecked	0. Unchecked						3	1	1. Christianity		3. Junior High		0. Unchecked	0. Unchecked	0. Unchecked	0. Unchecked	0. Unchecked	0. Unchecked	0. Unchecked
693	cervical_pre_cancer_screening_form_1	1			1	693		28	1. Checked	0. Unchecked	0. Unchecked	0. Unchecked	0. Unchecked	0. Unchecked	0. Unchecked	0. Unchecked	0. Unchecked	0. Unchecked	0. Unchecked	0. Unchecked	0. Unchecked		0. Unchecked	0. Unchecked	0. Unchecked	0. Unchecked		0. Unchecked	0. Unchecked	0. Unchecked	0. Unchecked						0	0	1. Christianity		5. Tertiary		0. Unchecked	0. Unchecked	1. Checked	0. Unchecked	0. Unchecked	0. Unchecked	0. Unchecked
694	cervical_pre_cancer_screening_form_1	1			1	694		42	1. Checked	0. Unchecked	0. Unchecked	0. Unchecked	0. Unchecked	0. Unchecked	0. Unchecked	0. Unchecked	0. Unchecked	0. Unchecked	0. Unchecked	0. Unchecked	0. Unchecked		0. Unchecked	0. Unchecked	0. Unchecked	0. Unchecked		0. Unchecked	0. Unchecked	0. Unchecked	0. Unchecked						2	0	1. Christianity		5. Tertiary		0. Unchecked	0. Unchecked	1. Checked	0. Unchecked	0. Unchecked	0. Unchecked	0. Unchecked
695	cervical_pre_cancer_screening_form_1	1			1	695		29	1. Checked	0. Unchecked	0. Unchecked	0. Unchecked	0. Unchecked	0. Unchecked	0. Unchecked	0. Unchecked	0. Unchecked	0. Unchecked	0. Unchecked	0. Unchecked	0. Unchecked		0. Unchecked	0. Unchecked	0. Unchecked	0. Unchecked		0. Unchecked	0. Unchecked	0. Unchecked	0. Unchecked						0	0	1. Christianity		3. Junior High		0. Unchecked	0. Unchecked	0. Unchecked	0. Unchecked	1. Checked	0. Unchecked	0. Unchecked
696	cervical_pre_cancer_screening_form_1	1			1	696		46	1. Checked	0. Unchecked	0. Unchecked	0. Unchecked	0. Unchecked	0. Unchecked	0. Unchecked	0. Unchecked	0. Unchecked	0. Unchecked	0. Unchecked	0. Unchecked	0. Unchecked		0. Unchecked	0. Unchecked	0. Unchecked	0. Unchecked	2. No	0. Unchecked	0. Unchecked	0. Unchecked	0. Unchecked						3	0	1. Christianity		5. Tertiary		0. Unchecked	0. Unchecked	1. Checked	0. Unchecked	0. Unchecked	0. Unchecked	0. Unchecked
697	cervical_pre_cancer_screening_form_1	1			1	697		42	1. Checked	0. Unchecked	0. Unchecked	0. Unchecked	0. Unchecked	0. Unchecked	0. Unchecked	0. Unchecked	0. Unchecked	0. Unchecked	0. Unchecked	0. Unchecked	0. Unchecked		0. Unchecked	0. Unchecked	0. Unchecked	0. Unchecked	2. No	0. Unchecked	0. Unchecked	0. Unchecked	0. Unchecked						6	1	2. Islamic		5. Tertiary		0. Unchecked	0. Unchecked	0. Unchecked	0. Unchecked	0. Unchecked	1. Checked	0. Unchecked
698	cervical_pre_cancer_screening_form_1	1			1	698		26	1. Checked	0. Unchecked	0. Unchecked	0. Unchecked	0. Unchecked	0. Unchecked	0. Unchecked	0. Unchecked	0. Unchecked	0. Unchecked	0. Unchecked	0. Unchecked	0. Unchecked		0. Unchecked	0. Unchecked	0. Unchecked	0. Unchecked		0. Unchecked	0. Unchecked	0. Unchecked	0. Unchecked						1	0	1. Christianity		5. Tertiary		0. Unchecked	0. Unchecked	0. Unchecked	0. Unchecked	0. Unchecked	0. Unchecked	1. Checked
699	cervical_pre_cancer_screening_form_1	1			1	699		70	1. Checked	0. Unchecked	0. Unchecked	0. Unchecked	0. Unchecked	0. Unchecked	0. Unchecked	0. Unchecked	0. Unchecked	0. Unchecked	0. Unchecked	0. Unchecked	0. Unchecked		0. Unchecked	0. Unchecked	0. Unchecked	0. Unchecked		0. Unchecked	0. Unchecked	0. Unchecked	0. Unchecked						3	0	1. Christianity		1. No Schooling		0. Unchecked	0. Unchecked	0. Unchecked	0. Unchecked	1. Checked	0. Unchecked	0. Unchecked
700	cervical_pre_cancer_screening_form_1	1			1	700		43	1. Checked	0. Unchecked	0. Unchecked	0. Unchecked	0. Unchecked	0. Unchecked	0. Unchecked	0. Unchecked	0. Unchecked	0. Unchecked	0. Unchecked	0. Unchecked	0. Unchecked		0. Unchecked	0. Unchecked	0. Unchecked	0. Unchecked	2. No	0. Unchecked	0. Unchecked	0. Unchecked	0. Unchecked						2	1	1. Christianity		3. Junior High		0. Unchecked	0. Unchecked	0. Unchecked	0. Unchecked	0. Unchecked	0. Unchecked	0. Unchecked
701	cervical_pre_cancer_screening_form_1	1			1	701		25	1. Checked	0. Unchecked	0. Unchecked	0. Unchecked	0. Unchecked	0. Unchecked	0. Unchecked	0. Unchecked	0. Unchecked	1. Checked	0. Unchecked	0. Unchecked	0. Unchecked		0. Unchecked	0. Unchecked	0. Unchecked	0. Unchecked		0. Unchecked	0. Unchecked	0. Unchecked	0. Unchecked						2	0	1. Christianity		4. Senior High		0. Unchecked	0. Unchecked	0. Unchecked	0. Unchecked	1. Checked	0. Unchecked	0. Unchecked
702	cervical_pre_cancer_screening_form_1	1			1	702		34	1. Checked	0. Unchecked	1. Checked	0. Unchecked	0. Unchecked	0. Unchecked	0. Unchecked	0. Unchecked	0. Unchecked	0. Unchecked	0. Unchecked	0. Unchecked	0. Unchecked		0. Unchecked	1. Checked	0. Unchecked	0. Unchecked	2. No	0. Unchecked	0. Unchecked	0. Unchecked	0. Unchecked						1	0	1. Christianity		5. Tertiary		0. Unchecked	0. Unchecked	1. Checked	0. Unchecked	0. Unchecked	0. Unchecked	0. Unchecked
703	cervical_pre_cancer_screening_form_1	1			1	703		45	1. Checked	0. Unchecked	0. Unchecked	0. Unchecked	0. Unchecked	0. Unchecked	0. Unchecked	0. Unchecked	0. Unchecked	0. Unchecked	0. Unchecked	0. Unchecked	0. Unchecked		0. Unchecked	0. Unchecked	0. Unchecked	0. Unchecked		0. Unchecked	0. Unchecked	0. Unchecked	0. Unchecked						5	0	1. Christianity		3. Junior High		0. Unchecked	0. Unchecked	0. Unchecked	0. Unchecked	1. Checked	0. Unchecked	0. Unchecked
704	cervical_pre_cancer_screening_form_1	1			1	704		33	1. Checked	0. Unchecked	0. Unchecked	0. Unchecked	0. Unchecked	0. Unchecked	0. Unchecked	0. Unchecked	0. Unchecked	0. Unchecked	0. Unchecked	0. Unchecked	0. Unchecked		0. Unchecked	0. Unchecked	0. Unchecked	0. Unchecked		0. Unchecked	0. Unchecked	0. Unchecked	0. Unchecked						2	0	1. Christianity		5. Tertiary		0. Unchecked	0. Unchecked	1. Checked	0. Unchecked	0. Unchecked	0. Unchecked	0. Unchecked
705	cervical_pre_cancer_screening_form_1	1			1	705		34	1. Checked	0. Unchecked	0. Unchecked	0. Unchecked	0. Unchecked	0. Unchecked	0. Unchecked	0. Unchecked	0. Unchecked	0. Unchecked	0. Unchecked	0. Unchecked	0. Unchecked		0. Unchecked	0. Unchecked	0. Unchecked	0. Unchecked	2. No	0. Unchecked	0. Unchecked	0. Unchecked	0. Unchecked								2. Islamic		5. Tertiary		0. Unchecked	0. Unchecked	0. Unchecked	0. Unchecked	0. Unchecked	0. Unchecked	1. Checked
706	cervical_pre_cancer_screening_form_1	1			1	706		54	1. Checked	0. Unchecked	0. Unchecked	0. Unchecked	1. Checked	0. Unchecked	0. Unchecked	0. Unchecked	0. Unchecked	0. Unchecked	0. Unchecked	0. Unchecked	0. Unchecked		0. Unchecked	0. Unchecked	0. Unchecked	0. Unchecked	2. No	0. Unchecked	0. Unchecked	0. Unchecked	0. Unchecked						4	2	1. Christianity		5. Tertiary		0. Unchecked	0. Unchecked	1. Checked	0. Unchecked	0. Unchecked	0. Unchecked	0. Unchecked
707	cervical_pre_cancer_screening_form_1	1			1	707		37	1. Checked	0. Unchecked	0. Unchecked	0. Unchecked	0. Unchecked	0. Unchecked	0. Unchecked	0. Unchecked	0. Unchecked	0. Unchecked	0. Unchecked	0. Unchecked	0. Unchecked		0. Unchecked	0. Unchecked	0. Unchecked	0. Unchecked	2. No	0. Unchecked	0. Unchecked	0. Unchecked	0. Unchecked						2	0	1. Christianity		5. Tertiary		0. Unchecked	0. Unchecked	1. Checked	0. Unchecked	0. Unchecked	0. Unchecked	0. Unchecked
708	cervical_pre_cancer_screening_form_1	1			1	708		31	1. Checked	0. Unchecked	0. Unchecked	0. Unchecked	0. Unchecked	0. Unchecked	0. Unchecked	0. Unchecked	0. Unchecked	0. Unchecked	0. Unchecked	0. Unchecked	0. Unchecked		0. Unchecked	1. Checked	0. Unchecked	0. Unchecked	2. No	0. Unchecked	0. Unchecked	0. Unchecked	0. Unchecked						1	0	2. Islamic		4. Senior High		0. Unchecked	0. Unchecked	0. Unchecked	0. Unchecked	1. Checked	0. Unchecked	0. Unchecked
709	cervical_pre_cancer_screening_form_1	1			1	709		36	1. Checked	0. Unchecked	0. Unchecked	0. Unchecked	0. Unchecked	0. Unchecked	0. Unchecked	0. Unchecked	0. Unchecked	0. Unchecked	0. Unchecked	0. Unchecked	0. Unchecked		0. Unchecked	0. Unchecked	0. Unchecked	0. Unchecked	2. No	0. Unchecked	0. Unchecked	0. Unchecked	0. Unchecked						2	0	1. Christianity		5. Tertiary		0. Unchecked	0. Unchecked	1. Checked	0. Unchecked	0. Unchecked	0. Unchecked	0. Unchecked
710	cervical_pre_cancer_screening_form_1	1			1	710		25	1. Checked	0. Unchecked	0. Unchecked	0. Unchecked	0. Unchecked	0. Unchecked	0. Unchecked	0. Unchecked	0. Unchecked	0. Unchecked	0. Unchecked	0. Unchecked	0. Unchecked		0. Unchecked	0. Unchecked	0. Unchecked	0. Unchecked		0. Unchecked	0. Unchecked	0. Unchecked	0. Unchecked						0	0	1. Christianity		5. Tertiary		0. Unchecked	0. Unchecked	0. Unchecked	0. Unchecked	0. Unchecked	0. Unchecked	1. Checked
711	cervical_pre_cancer_screening_form_1	1			1	711		44	1. Checked	0. Unchecked	0. Unchecked	0. Unchecked	0. Unchecked	0. Unchecked	0. Unchecked	0. Unchecked	0. Unchecked	0. Unchecked	0. Unchecked	0. Unchecked	0. Unchecked		0. Unchecked	0. Unchecked	0. Unchecked	0. Unchecked		0. Unchecked	0. Unchecked	0. Unchecked	0. Unchecked						4	1	2. Islamic		5. Tertiary		0. Unchecked	0. Unchecked	0. Unchecked	0. Unchecked	0. Unchecked	1. Checked	0. Unchecked
712	cervical_pre_cancer_screening_form_1	1			1	712		38	1. Checked	0. Unchecked	0. Unchecked	0. Unchecked	0. Unchecked	0. Unchecked	0. Unchecked	0. Unchecked	0. Unchecked	0. Unchecked	0. Unchecked	0. Unchecked	0. Unchecked		0. Unchecked	0. Unchecked	0. Unchecked	0. Unchecked	2. No	0. Unchecked	0. Unchecked	0. Unchecked	0. Unchecked						2	0	1. Christianity		5. Tertiary		0. Unchecked	0. Unchecked	1. Checked	0. Unchecked	0. Unchecked	0. Unchecked	0. Unchecked
713	cervical_pre_cancer_screening_form_1	1			1	713		39	1. Checked	0. Unchecked	0. Unchecked	0. Unchecked	0. Unchecked	0. Unchecked	0. Unchecked	0. Unchecked	0. Unchecked	0. Unchecked	0. Unchecked	0. Unchecked	0. Unchecked		0. Unchecked	0. Unchecked	0. Unchecked	0. Unchecked	2. No	0. Unchecked	0. Unchecked	0. Unchecked	0. Unchecked						2	0	1. Christianity		5. Tertiary		0. Unchecked	0. Unchecked	1. Checked	0. Unchecked	0. Unchecked	0. Unchecked	0. Unchecked
714	cervical_pre_cancer_screening_form_1	1			1	714		36	1. Checked	0. Unchecked	0. Unchecked	0. Unchecked	0. Unchecked	0. Unchecked	0. Unchecked	0. Unchecked	0. Unchecked	0. Unchecked	0. Unchecked	0. Unchecked	0. Unchecked		0. Unchecked	0. Unchecked	0. Unchecked	0. Unchecked	2. No	0. Unchecked	0. Unchecked	0. Unchecked	0. Unchecked						2	0	2. Islamic		5. Tertiary		0. Unchecked	0. Unchecked	1. Checked	0. Unchecked	0. Unchecked	0. Unchecked	0. Unchecked
715	cervical_pre_cancer_screening_form_1	1			1	715		43	1. Checked	0. Unchecked	0. Unchecked	0. Unchecked	0. Unchecked	0. Unchecked	0. Unchecked	0. Unchecked	0. Unchecked	0. Unchecked	0. Unchecked	0. Unchecked	0. Unchecked		0. Unchecked	0. Unchecked	0. Unchecked	0. Unchecked		0. Unchecked	0. Unchecked	0. Unchecked	0. Unchecked						1	1	1. Christianity		5. Tertiary		0. Unchecked	0. Unchecked	1. Checked	0. Unchecked	0. Unchecked	0. Unchecked	0. Unchecked
716	cervical_pre_cancer_screening_form_1	1			1	716		38	1. Checked	0. Unchecked	0. Unchecked	0. Unchecked	0. Unchecked	0. Unchecked	0. Unchecked	0. Unchecked	0. Unchecked	0. Unchecked	0. Unchecked	0. Unchecked	0. Unchecked		0. Unchecked	0. Unchecked	0. Unchecked	0. Unchecked	2. No	0. Unchecked	0. Unchecked	0. Unchecked	0. Unchecked						4	1	2. Islamic		5. Tertiary		0. Unchecked	0. Unchecked	0. Unchecked	0. Unchecked	0. Unchecked	1. Checked	0. Unchecked
717	cervical_pre_cancer_screening_form_1	1			1	717		48	1. Checked	0. Unchecked	0. Unchecked	0. Unchecked	0. Unchecked	0. Unchecked	0. Unchecked	0. Unchecked	0. Unchecked	0. Unchecked	0. Unchecked	0. Unchecked	0. Unchecked		0. Unchecked	0. Unchecked	0. Unchecked	0. Unchecked		0. Unchecked	0. Unchecked	0. Unchecked	0. Unchecked						4	4	1. Christianity		3. Junior High		1. Checked	0. Unchecked	0. Unchecked	0. Unchecked	0. Unchecked	0. Unchecked	0. Unchecked
718	cervical_pre_cancer_screening_form_1	1			1	718		51	1. Checked	0. Unchecked	0. Unchecked	0. Unchecked	0. Unchecked	0. Unchecked	0. Unchecked	0. Unchecked	0. Unchecked	0. Unchecked	0. Unchecked	0. Unchecked	0. Unchecked		0. Unchecked	0. Unchecked	0. Unchecked	0. Unchecked	2. No	0. Unchecked	0. Unchecked	0. Unchecked	0. Unchecked						4	0	2. Islamic		4. Senior High		0. Unchecked	0. Unchecked	0. Unchecked	0. Unchecked	1. Checked	0. Unchecked	0. Unchecked
719	cervical_pre_cancer_screening_form_1	1			1	719		39	1. Checked	0. Unchecked	0. Unchecked	0. Unchecked	0. Unchecked	0. Unchecked	0. Unchecked	0. Unchecked	0. Unchecked	0. Unchecked	0. Unchecked	0. Unchecked	0. Unchecked		0. Unchecked	0. Unchecked	0. Unchecked	0. Unchecked		0. Unchecked	0. Unchecked	0. Unchecked	0. Unchecked						2	1	1. Christianity		5. Tertiary		0. Unchecked	0. Unchecked	1. Checked	0. Unchecked	0. Unchecked	0. Unchecked	0. Unchecked
720	cervical_pre_cancer_screening_form_1	1			1	720		37	1. Checked	0. Unchecked	0. Unchecked	0. Unchecked	0. Unchecked	0. Unchecked	0. Unchecked	0. Unchecked	0. Unchecked	0. Unchecked	0. Unchecked	0. Unchecked	0. Unchecked		0. Unchecked	0. Unchecked	0. Unchecked	0. Unchecked		0. Unchecked	0. Unchecked	0. Unchecked	0. Unchecked						3	0	2. Islamic		3. Junior High		0. Unchecked	0. Unchecked	0. Unchecked	0. Unchecked	1. Checked	0. Unchecked	0. Unchecked
721	cervical_pre_cancer_screening_form_1	1			1	721		36	1. Checked	0. Unchecked	0. Unchecked	0. Unchecked	0. Unchecked	0. Unchecked	0. Unchecked	0. Unchecked	0. Unchecked	0. Unchecked	0. Unchecked	0. Unchecked	0. Unchecked		0. Unchecked	0. Unchecked	0. Unchecked	0. Unchecked		0. Unchecked	0. Unchecked	0. Unchecked	0. Unchecked						4	0	1. Christianity		3. Junior High		0. Unchecked	0. Unchecked	0. Unchecked	0. Unchecked	1. Checked	0. Unchecked	0. Unchecked
722	cervical_pre_cancer_screening_form_1	1			1	722		36	1. Checked	0. Unchecked	0. Unchecked	0. Unchecked	0. Unchecked	0. Unchecked	0. Unchecked	0. Unchecked	0. Unchecked	0. Unchecked	0. Unchecked	0. Unchecked	0. Unchecked		0. Unchecked	0. Unchecked	0. Unchecked	0. Unchecked		0. Unchecked	0. Unchecked	0. Unchecked	0. Unchecked						1	2	1. Christianity		3. Junior High		0. Unchecked	0. Unchecked	0. Unchecked	0. Unchecked	1. Checked	0. Unchecked	0. Unchecked
723	cervical_pre_cancer_screening_form_1	1			1	723		35	1. Checked	0. Unchecked	1. Checked	0. Unchecked	0. Unchecked	0. Unchecked	0. Unchecked	0. Unchecked	0. Unchecked	1. Checked	0. Unchecked	0. Unchecked	0. Unchecked		0. Unchecked	0. Unchecked	0. Unchecked	0. Unchecked		0. Unchecked	0. Unchecked	0. Unchecked	0. Unchecked						0	2	1. Christianity		5. Tertiary		0. Unchecked	0. Unchecked	1. Checked	0. Unchecked	0. Unchecked	0. Unchecked	0. Unchecked
724	cervical_pre_cancer_screening_form_1	1			1	724		25	1. Checked	0. Unchecked	0. Unchecked	0. Unchecked	0. Unchecked	0. Unchecked	0. Unchecked	0. Unchecked	0. Unchecked	0. Unchecked	0. Unchecked	0. Unchecked	0. Unchecked		0. Unchecked	0. Unchecked	0. Unchecked	0. Unchecked		0. Unchecked	0. Unchecked	0. Unchecked	0. Unchecked						0	0	1. Christianity		5. Tertiary		0. Unchecked	0. Unchecked	0. Unchecked	0. Unchecked	0. Unchecked	0. Unchecked	1. Checked
725	cervical_pre_cancer_screening_form_1	1			1	725		34	1. Checked	0. Unchecked	0. Unchecked	0. Unchecked	0. Unchecked	0. Unchecked	0. Unchecked	1. Checked	0. Unchecked	0. Unchecked	0. Unchecked	0. Unchecked	0. Unchecked		0. Unchecked	0. Unchecked	0. Unchecked	0. Unchecked		0. Unchecked	0. Unchecked	0. Unchecked	0. Unchecked						5	0	1. Christianity		4. Senior High		0. Unchecked	0. Unchecked	0. Unchecked	0. Unchecked	1. Checked	0. Unchecked	0. Unchecked
726	cervical_pre_cancer_screening_form_1	1			1	726		40	1. Checked	0. Unchecked	0. Unchecked	0. Unchecked	0. Unchecked	0. Unchecked	0. Unchecked	0. Unchecked	0. Unchecked	0. Unchecked	0. Unchecked	0. Unchecked	0. Unchecked		0. Unchecked	0. Unchecked	0. Unchecked	0. Unchecked	2. No	0. Unchecked	0. Unchecked	0. Unchecked	0. Unchecked						2	0	2. Islamic		5. Tertiary		0. Unchecked	0. Unchecked	0. Unchecked	0. Unchecked	0. Unchecked	1. Checked	0. Unchecked
727	cervical_pre_cancer_screening_form_1	1			1	727		26	1. Checked	0. Unchecked	0. Unchecked	0. Unchecked	0. Unchecked	0. Unchecked	0. Unchecked	1. Checked	0. Unchecked	0. Unchecked	0. Unchecked	0. Unchecked	0. Unchecked		0. Unchecked	0. Unchecked	0. Unchecked	0. Unchecked	2. No	0. Unchecked	0. Unchecked	0. Unchecked	0. Unchecked						0	2	1. Christianity		5. Tertiary		0. Unchecked	0. Unchecked	0. Unchecked	0. Unchecked	0. Unchecked	0. Unchecked	1. Checked
728	cervical_pre_cancer_screening_form_1	1			1	728		39	1. Checked	0. Unchecked	0. Unchecked	0. Unchecked	0. Unchecked	0. Unchecked	0. Unchecked	0. Unchecked	1. Checked	1. Checked	0. Unchecked	0. Unchecked	0. Unchecked		0. Unchecked	0. Unchecked	0. Unchecked	0. Unchecked	2. No	0. Unchecked	0. Unchecked	0. Unchecked	0. Unchecked						1	0	1. Christianity		5. Tertiary		0. Unchecked	0. Unchecked	0. Unchecked	0. Unchecked	0. Unchecked	1. Checked	0. Unchecked
729	cervical_pre_cancer_screening_form_1	1			1	729		39	1. Checked	0. Unchecked	0. Unchecked	0. Unchecked	0. Unchecked	0. Unchecked	0. Unchecked	0. Unchecked	0. Unchecked	0. Unchecked	0. Unchecked	0. Unchecked	0. Unchecked		0. Unchecked	0. Unchecked	0. Unchecked	0. Unchecked	2. No	0. Unchecked	0. Unchecked	0. Unchecked	0. Unchecked						4	0	1. Christianity		4. Senior High		0. Unchecked	0. Unchecked	0. Unchecked	0. Unchecked	1. Checked	0. Unchecked	0. Unchecked
730	cervical_pre_cancer_screening_form_1	1			1	730		36	1. Checked	0. Unchecked	0. Unchecked	0. Unchecked	0. Unchecked	0. Unchecked	0. Unchecked	0. Unchecked	0. Unchecked	0. Unchecked	0. Unchecked	0. Unchecked	0. Unchecked		0. Unchecked	0. Unchecked	0. Unchecked	0. Unchecked	2. No	0. Unchecked	0. Unchecked	0. Unchecked	0. Unchecked						4	0	2. Islamic		5. Tertiary		0. Unchecked	0. Unchecked	1. Checked	0. Unchecked	0. Unchecked	0. Unchecked	0. Unchecked
731	cervical_pre_cancer_screening_form_1	1			1	731		35	1. Checked	0. Unchecked	1. Checked	0. Unchecked	0. Unchecked	0. Unchecked	0. Unchecked	1. Checked	0. Unchecked	0. Unchecked	0. Unchecked	0. Unchecked	0. Unchecked		0. Unchecked	0. Unchecked	0. Unchecked	0. Unchecked	2. No	0. Unchecked	0. Unchecked	0. Unchecked	0. Unchecked						0	0	1. Christianity		5. Tertiary		0. Unchecked	0. Unchecked	1. Checked	0. Unchecked	0. Unchecked	0. Unchecked	0. Unchecked
732	cervical_pre_cancer_screening_form_1	1			1	732		35	1. Checked	0. Unchecked	0. Unchecked	0. Unchecked	0. Unchecked	0. Unchecked	0. Unchecked	0. Unchecked	0. Unchecked	0. Unchecked	0. Unchecked	0. Unchecked	0. Unchecked		0. Unchecked	0. Unchecked	0. Unchecked	0. Unchecked	2. No	0. Unchecked	0. Unchecked	0. Unchecked	0. Unchecked						2	0	1. Christianity		5. Tertiary		0. Unchecked	0. Unchecked	1. Checked	0. Unchecked	0. Unchecked	0. Unchecked	0. Unchecked
733	cervical_pre_cancer_screening_form_1	1			1	733		35	1. Checked	0. Unchecked	0. Unchecked	0. Unchecked	0. Unchecked	0. Unchecked	0. Unchecked	0. Unchecked	0. Unchecked	0. Unchecked	0. Unchecked	0. Unchecked	0. Unchecked		0. Unchecked	0. Unchecked	0. Unchecked	0. Unchecked	2. No	0. Unchecked	0. Unchecked	0. Unchecked	0. Unchecked						5	0	1. Christianity		1. No Schooling		0. Unchecked	0. Unchecked	0. Unchecked	0. Unchecked	0. Unchecked	0. Unchecked	0. Unchecked
734	cervical_pre_cancer_screening_form_1	1			1	734		47	1. Checked	0. Unchecked	0. Unchecked	0. Unchecked	0. Unchecked	0. Unchecked	0. Unchecked	0. Unchecked	0. Unchecked	0. Unchecked	0. Unchecked	0. Unchecked	0. Unchecked		0. Unchecked	0. Unchecked	0. Unchecked	0. Unchecked	2. No	0. Unchecked	0. Unchecked	0. Unchecked	0. Unchecked						2	0	1. Christianity		5. Tertiary		0. Unchecked	0. Unchecked	1. Checked	0. Unchecked	0. Unchecked	0. Unchecked	0. Unchecked
735	cervical_pre_cancer_screening_form_1	1			1	735		41	1. Checked	0. Unchecked	0. Unchecked	0. Unchecked	0. Unchecked	0. Unchecked	0. Unchecked	0. Unchecked	0. Unchecked	0. Unchecked	0. Unchecked	0. Unchecked	0. Unchecked		0. Unchecked	0. Unchecked	0. Unchecked	0. Unchecked	2. No	0. Unchecked	0. Unchecked	0. Unchecked	0. Unchecked						2	0	1. Christianity		5. Tertiary		0. Unchecked	0. Unchecked	0. Unchecked	0. Unchecked	0. Unchecked	1. Checked	0. Unchecked
736	cervical_pre_cancer_screening_form_1	1			1	736		54	1. Checked	0. Unchecked	0. Unchecked	0. Unchecked	0. Unchecked	0. Unchecked	0. Unchecked	0. Unchecked	0. Unchecked	0. Unchecked	0. Unchecked	0. Unchecked	0. Unchecked		0. Unchecked	0. Unchecked	0. Unchecked	0. Unchecked	2. No	0. Unchecked	0. Unchecked	0. Unchecked	0. Unchecked						1	0	2. Islamic		4. Senior High		0. Unchecked	0. Unchecked	0. Unchecked	0. Unchecked	1. Checked	0. Unchecked	0. Unchecked
737	cervical_pre_cancer_screening_form_1	1			1	737		42	1. Checked	0. Unchecked	0. Unchecked	0. Unchecked	0. Unchecked	0. Unchecked	0. Unchecked	0. Unchecked	0. Unchecked	0. Unchecked	0. Unchecked	0. Unchecked	0. Unchecked		0. Unchecked	0. Unchecked	0. Unchecked	0. Unchecked	2. No	0. Unchecked	0. Unchecked	0. Unchecked	0. Unchecked						1	0	2. Islamic		5. Tertiary		0. Unchecked	0. Unchecked	1. Checked	0. Unchecked	0. Unchecked	0. Unchecked	0. Unchecked
738	cervical_pre_cancer_screening_form_1	1			1	738		50	1. Checked	0. Unchecked	0. Unchecked	0. Unchecked	0. Unchecked	0. Unchecked	0. Unchecked	0. Unchecked	0. Unchecked	0. Unchecked	0. Unchecked	0. Unchecked	0. Unchecked		0. Unchecked	0. Unchecked	0. Unchecked	0. Unchecked	2. No	0. Unchecked	0. Unchecked	0. Unchecked	0. Unchecked						0	0	2. Islamic		2. Primary		0. Unchecked	0. Unchecked	0. Unchecked	0. Unchecked	1. Checked	0. Unchecked	0. Unchecked
739	cervical_pre_cancer_screening_form_1	1			1	739		38	1. Checked	0. Unchecked	0. Unchecked	0. Unchecked	1. Checked	0. Unchecked	0. Unchecked	0. Unchecked	0. Unchecked	0. Unchecked	0. Unchecked	0. Unchecked	0. Unchecked		0. Unchecked	0. Unchecked	0. Unchecked	0. Unchecked	2. No	0. Unchecked	0. Unchecked	0. Unchecked	0. Unchecked						0	0	1. Christianity		5. Tertiary		0. Unchecked	0. Unchecked	0. Unchecked	0. Unchecked	0. Unchecked	1. Checked	0. Unchecked
740	cervical_pre_cancer_screening_form_1	1			1	740		41	1. Checked	0. Unchecked	0. Unchecked	0. Unchecked	0. Unchecked	0. Unchecked	0. Unchecked	0. Unchecked	0. Unchecked	0. Unchecked	0. Unchecked	0. Unchecked	0. Unchecked		0. Unchecked	0. Unchecked	0. Unchecked	0. Unchecked	2. No	0. Unchecked	0. Unchecked	0. Unchecked	0. Unchecked						3	0	1. Christianity		5. Tertiary		0. Unchecked	0. Unchecked	1. Checked	0. Unchecked	0. Unchecked	0. Unchecked	0. Unchecked
741	cervical_pre_cancer_screening_form_1	1			1	741		40	1. Checked	0. Unchecked	0. Unchecked	0. Unchecked	0. Unchecked	0. Unchecked	1. Checked	0. Unchecked	1. Checked	0. Unchecked	0. Unchecked	0. Unchecked	0. Unchecked		0. Unchecked	0. Unchecked	0. Unchecked	0. Unchecked	2. No	0. Unchecked	0. Unchecked	0. Unchecked	0. Unchecked						4	0	2. Islamic		5. Tertiary		0. Unchecked	0. Unchecked	1. Checked	0. Unchecked	0. Unchecked	0. Unchecked	0. Unchecked
742	cervical_pre_cancer_screening_form_1	1			1	742		41	1. Checked	0. Unchecked	0. Unchecked	0. Unchecked	0. Unchecked	0. Unchecked	0. Unchecked	0. Unchecked	0. Unchecked	0. Unchecked	0. Unchecked	0. Unchecked	0. Unchecked		0. Unchecked	0. Unchecked	0. Unchecked	0. Unchecked	2. No	0. Unchecked	0. Unchecked	0. Unchecked	0. Unchecked						3	0	1. Christianity		5. Tertiary		0. Unchecked	0. Unchecked	1. Checked	0. Unchecked	0. Unchecked	0. Unchecked	0. Unchecked
743	cervical_pre_cancer_screening_form_1	1			1	743		34	1. Checked	0. Unchecked	0. Unchecked	0. Unchecked	0. Unchecked	0. Unchecked	0. Unchecked	0. Unchecked	0. Unchecked	0. Unchecked	0. Unchecked	0. Unchecked	0. Unchecked		0. Unchecked	0. Unchecked	0. Unchecked	0. Unchecked	2. No	0. Unchecked	0. Unchecked	0. Unchecked	0. Unchecked						4	0	1. Christianity		5. Tertiary		0. Unchecked	0. Unchecked	0. Unchecked	0. Unchecked	1. Checked	0. Unchecked	0. Unchecked
744	cervical_pre_cancer_screening_form_1	1			1	744		59	1. Checked	0. Unchecked	0. Unchecked	0. Unchecked	0. Unchecked	0. Unchecked	0. Unchecked	0. Unchecked	0. Unchecked	0. Unchecked	0. Unchecked	0. Unchecked	0. Unchecked		0. Unchecked	0. Unchecked	0. Unchecked	0. Unchecked	2. No	0. Unchecked	0. Unchecked	0. Unchecked	0. Unchecked						4	0	1. Christianity		2. Primary		0. Unchecked	0. Unchecked	0. Unchecked	0. Unchecked	1. Checked	0. Unchecked	0. Unchecked
745	cervical_pre_cancer_screening_form_1	1			1	745		38	1. Checked	0. Unchecked	0. Unchecked	0. Unchecked	0. Unchecked	0. Unchecked	0. Unchecked	0. Unchecked	0. Unchecked	0. Unchecked	0. Unchecked	0. Unchecked	0. Unchecked		0. Unchecked	0. Unchecked	0. Unchecked	0. Unchecked	2. No	0. Unchecked	0. Unchecked	0. Unchecked	0. Unchecked						0	0	1. Christianity		4. Senior High		0. Unchecked	0. Unchecked	0. Unchecked	0. Unchecked	1. Checked	0. Unchecked	0. Unchecked
746	cervical_pre_cancer_screening_form_1	1			1	746		25	1. Checked	0. Unchecked	0. Unchecked	0. Unchecked	0. Unchecked	0. Unchecked	0. Unchecked	0. Unchecked	0. Unchecked	0. Unchecked	0. Unchecked	0. Unchecked	0. Unchecked		0. Unchecked	0. Unchecked	0. Unchecked	0. Unchecked	2. No	0. Unchecked	0. Unchecked	0. Unchecked	0. Unchecked						0	0	1. Christianity		4. Senior High		0. Unchecked	0. Unchecked	0. Unchecked	0. Unchecked	0. Unchecked	0. Unchecked	0. Unchecked
747	cervical_pre_cancer_screening_form_1	1			1	747		64	1. Checked	0. Unchecked	0. Unchecked	0. Unchecked	0. Unchecked	0. Unchecked	0. Unchecked	0. Unchecked	0. Unchecked	0. Unchecked	0. Unchecked	0. Unchecked	0. Unchecked		0. Unchecked	0. Unchecked	0. Unchecked	0. Unchecked	2. No	0. Unchecked	0. Unchecked	0. Unchecked	0. Unchecked						3	0	1. Christianity		5. Tertiary		0. Unchecked	0. Unchecked	0. Unchecked	0. Unchecked	0. Unchecked	0. Unchecked	0. Unchecked
748	cervical_pre_cancer_screening_form_1	1			1	748		45	1. Checked	0. Unchecked	0. Unchecked	0. Unchecked	0. Unchecked	0. Unchecked	0. Unchecked	0. Unchecked	0. Unchecked	0. Unchecked	0. Unchecked	0. Unchecked	0. Unchecked		0. Unchecked	0. Unchecked	0. Unchecked	0. Unchecked	2. No	0. Unchecked	0. Unchecked	0. Unchecked	0. Unchecked						2	0	1. Christianity		5. Tertiary		0. Unchecked	0. Unchecked	1. Checked	0. Unchecked	0. Unchecked	0. Unchecked	0. Unchecked
749	cervical_pre_cancer_screening_form_1	1			1	749		34	1. Checked	0. Unchecked	0. Unchecked	0. Unchecked	0. Unchecked	0. Unchecked	0. Unchecked	0. Unchecked	0. Unchecked	0. Unchecked	0. Unchecked	0. Unchecked	0. Unchecked		0. Unchecked	0. Unchecked	0. Unchecked	0. Unchecked	2. No	0. Unchecked	0. Unchecked	0. Unchecked	0. Unchecked						4	0	1. Christianity		3. Junior High		0. Unchecked	0. Unchecked	0. Unchecked	0. Unchecked	1. Checked	0. Unchecked	0. Unchecked
750	cervical_pre_cancer_screening_form_1	1			1	750		70	1. Checked	0. Unchecked	0. Unchecked	0. Unchecked	0. Unchecked	0. Unchecked	0. Unchecked	0. Unchecked	0. Unchecked	0. Unchecked	0. Unchecked	0. Unchecked	0. Unchecked		0. Unchecked	0. Unchecked	0. Unchecked	0. Unchecked	2. No	0. Unchecked	0. Unchecked	0. Unchecked	0. Unchecked						3	0	1. Christianity		5. Tertiary		0. Unchecked	0. Unchecked	0. Unchecked	0. Unchecked	0. Unchecked	0. Unchecked	0. Unchecked
751	cervical_pre_cancer_screening_form_1	1			1	751		34	1. Checked	0. Unchecked	0. Unchecked	0. Unchecked	0. Unchecked	0. Unchecked	0. Unchecked	0. Unchecked	0. Unchecked	0. Unchecked	0. Unchecked	0. Unchecked	0. Unchecked		0. Unchecked	0. Unchecked	0. Unchecked	0. Unchecked	2. No	0. Unchecked	0. Unchecked	0. Unchecked	0. Unchecked						3	0	1. Christianity		5. Tertiary		0. Unchecked	0. Unchecked	1. Checked	0. Unchecked	0. Unchecked	0. Unchecked	0. Unchecked
752	cervical_pre_cancer_screening_form_1	1			1	752		26	1. Checked	0. Unchecked	1. Checked	0. Unchecked	1. Checked	0. Unchecked	0. Unchecked	0. Unchecked	0. Unchecked	0. Unchecked	0. Unchecked	0. Unchecked	0. Unchecked		0. Unchecked	0. Unchecked	0. Unchecked	0. Unchecked	2. No	0. Unchecked	0. Unchecked	0. Unchecked	0. Unchecked						0	0	1. Christianity		5. Tertiary		0. Unchecked	0. Unchecked	0. Unchecked	0. Unchecked	1. Checked	0. Unchecked	0. Unchecked
753	cervical_pre_cancer_screening_form_1	1			1	753		30	1. Checked	0. Unchecked	0. Unchecked	0. Unchecked	0. Unchecked	0. Unchecked	0. Unchecked	0. Unchecked	0. Unchecked	0. Unchecked	0. Unchecked	0. Unchecked	0. Unchecked		0. Unchecked	0. Unchecked	0. Unchecked	0. Unchecked	2. No	0. Unchecked	0. Unchecked	0. Unchecked	0. Unchecked						0	0	1. Christianity		5. Tertiary		0. Unchecked	0. Unchecked	0. Unchecked	0. Unchecked	0. Unchecked	0. Unchecked	1. Checked
754	cervical_pre_cancer_screening_form_1	1			1	754		29	1. Checked	0. Unchecked	0. Unchecked	0. Unchecked	0. Unchecked	0. Unchecked	0. Unchecked	0. Unchecked	0. Unchecked	0. Unchecked	0. Unchecked	0. Unchecked	0. Unchecked		0. Unchecked	0. Unchecked	0. Unchecked	0. Unchecked	2. No	0. Unchecked	0. Unchecked	0. Unchecked	0. Unchecked						2	0	1. Christianity		2. Primary		0. Unchecked	0. Unchecked	0. Unchecked	0. Unchecked	1. Checked	0. Unchecked	0. Unchecked
755	cervical_pre_cancer_screening_form_1	1			1	755		40	1. Checked	0. Unchecked	0. Unchecked	0. Unchecked	0. Unchecked	0. Unchecked	0. Unchecked	0. Unchecked	0. Unchecked	0. Unchecked	0. Unchecked	0. Unchecked	0. Unchecked		0. Unchecked	0. Unchecked	0. Unchecked	0. Unchecked		0. Unchecked	0. Unchecked	0. Unchecked	0. Unchecked						0	0	1. Christianity		5. Tertiary		0. Unchecked	0. Unchecked	1. Checked	0. Unchecked	0. Unchecked	0. Unchecked	0. Unchecked
756	cervical_pre_cancer_screening_form_1	1			1	756		43	1. Checked	0. Unchecked	0. Unchecked	0. Unchecked	0. Unchecked	0. Unchecked	0. Unchecked	0. Unchecked	0. Unchecked	0. Unchecked	0. Unchecked	0. Unchecked	0. Unchecked		0. Unchecked	0. Unchecked	0. Unchecked	0. Unchecked	2. No	0. Unchecked	0. Unchecked	0. Unchecked	0. Unchecked						3	0	1. Christianity		4. Senior High		0. Unchecked	0. Unchecked	0. Unchecked	0. Unchecked	0. Unchecked	0. Unchecked	0. Unchecked
757	cervical_pre_cancer_screening_form_1	1			1	757		63	1. Checked	0. Unchecked	0. Unchecked	0. Unchecked	0. Unchecked	0. Unchecked	0. Unchecked	0. Unchecked	0. Unchecked	0. Unchecked	0. Unchecked	0. Unchecked	0. Unchecked		0. Unchecked	0. Unchecked	0. Unchecked	0. Unchecked		0. Unchecked	0. Unchecked	0. Unchecked	0. Unchecked						3	0	1. Christianity		4. Senior High		0. Unchecked	0. Unchecked	0. Unchecked	0. Unchecked	1. Checked	0. Unchecked	0. Unchecked
758	cervical_pre_cancer_screening_form_1	1			1	758		51	1. Checked	0. Unchecked	0. Unchecked	0. Unchecked	0. Unchecked	0. Unchecked	0. Unchecked	0. Unchecked	0. Unchecked	0. Unchecked	0. Unchecked	0. Unchecked	0. Unchecked		0. Unchecked	0. Unchecked	0. Unchecked	0. Unchecked		0. Unchecked	0. Unchecked	0. Unchecked	0. Unchecked						2	0	1. Christianity		5. Tertiary		0. Unchecked	0. Unchecked	1. Checked	0. Unchecked	0. Unchecked	0. Unchecked	0. Unchecked
759	cervical_pre_cancer_screening_form_1	1			1	759		45	1. Checked	0. Unchecked	0. Unchecked	0. Unchecked	0. Unchecked	0. Unchecked	0. Unchecked	0. Unchecked	0. Unchecked	0. Unchecked	0. Unchecked	0. Unchecked	0. Unchecked		0. Unchecked	0. Unchecked	0. Unchecked	0. Unchecked		0. Unchecked	0. Unchecked	0. Unchecked	0. Unchecked						4	0	1. Christianity		5. Tertiary		0. Unchecked	0. Unchecked	1. Checked	0. Unchecked	0. Unchecked	0. Unchecked	0. Unchecked
760	cervical_pre_cancer_screening_form_1	1			1	760		36	1. Checked	0. Unchecked	0. Unchecked	0. Unchecked	0. Unchecked	0. Unchecked	0. Unchecked	0. Unchecked	0. Unchecked	0. Unchecked	0. Unchecked	0. Unchecked	0. Unchecked		0. Unchecked	0. Unchecked	0. Unchecked	0. Unchecked		0. Unchecked	0. Unchecked	0. Unchecked	0. Unchecked						0	0	1. Christianity		5. Tertiary		0. Unchecked	0. Unchecked	0. Unchecked	0. Unchecked	0. Unchecked	0. Unchecked	0. Unchecked
761	cervical_pre_cancer_screening_form_1	1			1	761		37	1. Checked	0. Unchecked	0. Unchecked	0. Unchecked	0. Unchecked	0. Unchecked	0. Unchecked	0. Unchecked	0. Unchecked	0. Unchecked	0. Unchecked	0. Unchecked	0. Unchecked		0. Unchecked	0. Unchecked	0. Unchecked	0. Unchecked		0. Unchecked	0. Unchecked	0. Unchecked	0. Unchecked						2	1	1. Christianity		5. Tertiary		0. Unchecked	0. Unchecked	1. Checked	0. Unchecked	0. Unchecked	0. Unchecked	0. Unchecked
762	cervical_pre_cancer_screening_form_1	1			1	762		37	1. Checked	0. Unchecked	0. Unchecked	0. Unchecked	0. Unchecked	0. Unchecked	0. Unchecked	0. Unchecked	0. Unchecked	0. Unchecked	0. Unchecked	0. Unchecked	0. Unchecked		0. Unchecked	0. Unchecked	0. Unchecked	0. Unchecked	2. No	0. Unchecked	0. Unchecked	0. Unchecked	0. Unchecked						3	0	1. Christianity		5. Tertiary		0. Unchecked	0. Unchecked	1. Checked	0. Unchecked	0. Unchecked	0. Unchecked	0. Unchecked
763	cervical_pre_cancer_screening_form_1	1			1	763		34	1. Checked	0. Unchecked	0. Unchecked	0. Unchecked	0. Unchecked	0. Unchecked	0. Unchecked	0. Unchecked	0. Unchecked	0. Unchecked	0. Unchecked	0. Unchecked	0. Unchecked		0. Unchecked	0. Unchecked	0. Unchecked	0. Unchecked		0. Unchecked	0. Unchecked	0. Unchecked	0. Unchecked						2	1	1. Christianity		5. Tertiary		0. Unchecked	0. Unchecked	1. Checked	0. Unchecked	0. Unchecked	0. Unchecked	0. Unchecked
764	cervical_pre_cancer_screening_form_1	1			1	764		52	1. Checked	0. Unchecked	0. Unchecked	0. Unchecked	0. Unchecked	0. Unchecked	0. Unchecked	0. Unchecked	0. Unchecked	0. Unchecked	0. Unchecked	0. Unchecked	0. Unchecked		0. Unchecked	0. Unchecked	0. Unchecked	0. Unchecked		0. Unchecked	0. Unchecked	0. Unchecked	0. Unchecked						3	1	2. Islamic		5. Tertiary		0. Unchecked	0. Unchecked	1. Checked	0. Unchecked	0. Unchecked	0. Unchecked	0. Unchecked
765	cervical_pre_cancer_screening_form_1	1			1	765		49	1. Checked	0. Unchecked	0. Unchecked	0. Unchecked	0. Unchecked	0. Unchecked	0. Unchecked	0. Unchecked	0. Unchecked	0. Unchecked	0. Unchecked	0. Unchecked	0. Unchecked		0. Unchecked	0. Unchecked	0. Unchecked	0. Unchecked		0. Unchecked	0. Unchecked	0. Unchecked	0. Unchecked						3	0	1. Christianity		5. Tertiary		0. Unchecked	0. Unchecked	1. Checked	0. Unchecked	0. Unchecked	0. Unchecked	0. Unchecked
766	cervical_pre_cancer_screening_form_1	1			1	766		26	1. Checked	0. Unchecked	0. Unchecked	0. Unchecked	0. Unchecked	0. Unchecked	0. Unchecked	0. Unchecked	0. Unchecked	0. Unchecked	0. Unchecked	0. Unchecked	0. Unchecked		0. Unchecked	0. Unchecked	0. Unchecked	0. Unchecked	2. No	0. Unchecked	0. Unchecked	0. Unchecked	0. Unchecked						0	2	1. Christianity		5. Tertiary		0. Unchecked	0. Unchecked	0. Unchecked	0. Unchecked	0. Unchecked	1. Checked	0. Unchecked
767	cervical_pre_cancer_screening_form_1	1			1	767		31	1. Checked	0. Unchecked	0. Unchecked	0. Unchecked	0. Unchecked	0. Unchecked	0. Unchecked	0. Unchecked	0. Unchecked	0. Unchecked	0. Unchecked	0. Unchecked	0. Unchecked		0. Unchecked	0. Unchecked	0. Unchecked	0. Unchecked		0. Unchecked	0. Unchecked	0. Unchecked	0. Unchecked						0	0	1. Christianity		5. Tertiary		0. Unchecked	0. Unchecked	1. Checked	0. Unchecked	0. Unchecked	0. Unchecked	0. Unchecked
768	cervical_pre_cancer_screening_form_1	1			1	768		27	1. Checked	0. Unchecked	0. Unchecked	0. Unchecked	0. Unchecked	0. Unchecked	0. Unchecked	0. Unchecked	0. Unchecked	0. Unchecked	0. Unchecked	0. Unchecked	0. Unchecked		0. Unchecked	0. Unchecked	0. Unchecked	0. Unchecked		0. Unchecked	0. Unchecked	0. Unchecked	0. Unchecked						0	0	1. Christianity		5. Tertiary		0. Unchecked	0. Unchecked	0. Unchecked	0. Unchecked	0. Unchecked	0. Unchecked	0. Unchecked
769	cervical_pre_cancer_screening_form_1	1			1	769		36	1. Checked	0. Unchecked	0. Unchecked	0. Unchecked	0. Unchecked	0. Unchecked	0. Unchecked	0. Unchecked	0. Unchecked	0. Unchecked	0. Unchecked	0. Unchecked	0. Unchecked		0. Unchecked	1. Checked	0. Unchecked	0. Unchecked		0. Unchecked	0. Unchecked	0. Unchecked	0. Unchecked						0	0	1. Christianity		5. Tertiary		0. Unchecked	0. Unchecked	0. Unchecked	0. Unchecked	0. Unchecked	0. Unchecked	0. Unchecked
770	cervical_pre_cancer_screening_form_1	1			1	770		32	1. Checked	0. Unchecked	0. Unchecked	0. Unchecked	0. Unchecked	0. Unchecked	0. Unchecked	0. Unchecked	0. Unchecked	0. Unchecked	0. Unchecked	0. Unchecked	0. Unchecked		0. Unchecked	1. Checked	0. Unchecked	0. Unchecked		0. Unchecked	0. Unchecked	0. Unchecked	0. Unchecked						0	3	1. Christianity		5. Tertiary		0. Unchecked	0. Unchecked	1. Checked	0. Unchecked	0. Unchecked	0. Unchecked	0. Unchecked
771	cervical_pre_cancer_screening_form_1	1			1	771		34	1. Checked	0. Unchecked	0. Unchecked	0. Unchecked	0. Unchecked	0. Unchecked	0. Unchecked	0. Unchecked	0. Unchecked	0. Unchecked	0. Unchecked	0. Unchecked	0. Unchecked		0. Unchecked	0. Unchecked	0. Unchecked	0. Unchecked	2. No	0. Unchecked	0. Unchecked	0. Unchecked	0. Unchecked						2	0	1. Christianity		5. Tertiary		0. Unchecked	0. Unchecked	1. Checked	0. Unchecked	0. Unchecked	0. Unchecked	0. Unchecked
772	cervical_pre_cancer_screening_form_1	1			1	772		38	1. Checked	0. Unchecked	0. Unchecked	0. Unchecked	0. Unchecked	0. Unchecked	0. Unchecked	0. Unchecked	0. Unchecked	0. Unchecked	0. Unchecked	0. Unchecked	0. Unchecked		0. Unchecked	0. Unchecked	1. Checked	0. Unchecked		0. Unchecked	0. Unchecked	0. Unchecked	0. Unchecked						3	0	1. Christianity		5. Tertiary		0. Unchecked	0. Unchecked	1. Checked	0. Unchecked	0. Unchecked	0. Unchecked	0. Unchecked
773	cervical_pre_cancer_screening_form_1	1			1	773		40	1. Checked	0. Unchecked	0. Unchecked	0. Unchecked	0. Unchecked	0. Unchecked	0. Unchecked	0. Unchecked	0. Unchecked	0. Unchecked	0. Unchecked	0. Unchecked	0. Unchecked		0. Unchecked	0. Unchecked	0. Unchecked	0. Unchecked		0. Unchecked	0. Unchecked	0. Unchecked	0. Unchecked						1	2	1. Christianity		5. Tertiary		0. Unchecked	0. Unchecked	1. Checked	0. Unchecked	0. Unchecked	0. Unchecked	0. Unchecked
774	cervical_pre_cancer_screening_form_1	1			1	774		39	1. Checked	0. Unchecked	0. Unchecked	0. Unchecked	0. Unchecked	0. Unchecked	0. Unchecked	0. Unchecked	0. Unchecked	0. Unchecked	0. Unchecked	0. Unchecked	0. Unchecked		0. Unchecked	0. Unchecked	0. Unchecked	0. Unchecked		0. Unchecked	0. Unchecked	0. Unchecked	0. Unchecked						4	0	1. Christianity		5. Tertiary		0. Unchecked	0. Unchecked	1. Checked	0. Unchecked	0. Unchecked	0. Unchecked	0. Unchecked
775	cervical_pre_cancer_screening_form_1	1			1	775		41	1. Checked	0. Unchecked	0. Unchecked	0. Unchecked	0. Unchecked	0. Unchecked	0. Unchecked	0. Unchecked	0. Unchecked	0. Unchecked	0. Unchecked	0. Unchecked	0. Unchecked		0. Unchecked	0. Unchecked	0. Unchecked	0. Unchecked		0. Unchecked	0. Unchecked	0. Unchecked	0. Unchecked						3	2	1. Christianity		5. Tertiary		0. Unchecked	0. Unchecked	1. Checked	0. Unchecked	0. Unchecked	0. Unchecked	0. Unchecked
776	cervical_pre_cancer_screening_form_1	1			1	776		28	1. Checked	0. Unchecked	0. Unchecked	0. Unchecked	0. Unchecked	0. Unchecked	0. Unchecked	0. Unchecked	0. Unchecked	0. Unchecked	0. Unchecked	0. Unchecked	0. Unchecked		0. Unchecked	0. Unchecked	0. Unchecked	0. Unchecked		0. Unchecked	0. Unchecked	0. Unchecked	0. Unchecked						0	0	1. Christianity		4. Senior High		0. Unchecked	0. Unchecked	0. Unchecked	0. Unchecked	0. Unchecked	0. Unchecked	0. Unchecked
777	cervical_pre_cancer_screening_form_1	1			1	777		39	1. Checked	0. Unchecked	0. Unchecked	0. Unchecked	0. Unchecked	0. Unchecked	0. Unchecked	0. Unchecked	0. Unchecked	0. Unchecked	0. Unchecked	0. Unchecked	0. Unchecked		0. Unchecked	0. Unchecked	0. Unchecked	0. Unchecked		0. Unchecked	0. Unchecked	0. Unchecked	0. Unchecked						2	0	1. Christianity		5. Tertiary		0. Unchecked	0. Unchecked	1. Checked	0. Unchecked	0. Unchecked	0. Unchecked	0. Unchecked
778	cervical_pre_cancer_screening_form_1	1			1	778		33	1. Checked	0. Unchecked	0. Unchecked	0. Unchecked	0. Unchecked	0. Unchecked	0. Unchecked	0. Unchecked	0. Unchecked	0. Unchecked	0. Unchecked	0. Unchecked	0. Unchecked		0. Unchecked	0. Unchecked	0. Unchecked	0. Unchecked		0. Unchecked	0. Unchecked	0. Unchecked	0. Unchecked						0	1	1. Christianity		5. Tertiary		0. Unchecked	0. Unchecked	0. Unchecked	1. Checked	0. Unchecked	0. Unchecked	0. Unchecked
779	cervical_pre_cancer_screening_form_1	1			1	779		45	1. Checked	0. Unchecked	0. Unchecked	0. Unchecked	0. Unchecked	0. Unchecked	0. Unchecked	0. Unchecked	0. Unchecked	0. Unchecked	0. Unchecked	0. Unchecked	0. Unchecked		0. Unchecked	0. Unchecked	0. Unchecked	0. Unchecked		0. Unchecked	0. Unchecked	0. Unchecked	0. Unchecked						4	2	1. Christianity		5. Tertiary		0. Unchecked	0. Unchecked	1. Checked	0. Unchecked	0. Unchecked	0. Unchecked	0. Unchecked
780	cervical_pre_cancer_screening_form_1	1			1	780		25	1. Checked	0. Unchecked	0. Unchecked	0. Unchecked	0. Unchecked	0. Unchecked	0. Unchecked	0. Unchecked	0. Unchecked	0. Unchecked	0. Unchecked	0. Unchecked	0. Unchecked		0. Unchecked	0. Unchecked	0. Unchecked	0. Unchecked		0. Unchecked	0. Unchecked	0. Unchecked	0. Unchecked						0	0	1. Christianity		5. Tertiary		0. Unchecked	0. Unchecked	1. Checked	0. Unchecked	0. Unchecked	0. Unchecked	0. Unchecked
781	cervical_pre_cancer_screening_form_1	1			1	781		34	1. Checked	0. Unchecked	0. Unchecked	0. Unchecked	0. Unchecked	0. Unchecked	0. Unchecked	0. Unchecked	0. Unchecked	0. Unchecked	0. Unchecked	0. Unchecked	0. Unchecked		0. Unchecked	0. Unchecked	0. Unchecked	0. Unchecked		0. Unchecked	0. Unchecked	0. Unchecked	0. Unchecked						0	0	1. Christianity		5. Tertiary		0. Unchecked	0. Unchecked	1. Checked	0. Unchecked	0. Unchecked	0. Unchecked	0. Unchecked
782	cervical_pre_cancer_screening_form_1	1			1	782		27	1. Checked	0. Unchecked	0. Unchecked	0. Unchecked	0. Unchecked	0. Unchecked	0. Unchecked	0. Unchecked	0. Unchecked	0. Unchecked	0. Unchecked	0. Unchecked	0. Unchecked		0. Unchecked	0. Unchecked	0. Unchecked	0. Unchecked		0. Unchecked	0. Unchecked	0. Unchecked	0. Unchecked						0	0	1. Christianity		5. Tertiary		0. Unchecked	0. Unchecked	1. Checked	0. Unchecked	0. Unchecked	0. Unchecked	0. Unchecked
783	cervical_pre_cancer_screening_form_1	1			1	783		35	1. Checked	0. Unchecked	0. Unchecked	0. Unchecked	0. Unchecked	0. Unchecked	0. Unchecked	0. Unchecked	0. Unchecked	0. Unchecked	0. Unchecked	0. Unchecked	0. Unchecked		0. Unchecked	1. Checked	0. Unchecked	0. Unchecked		0. Unchecked	0. Unchecked	0. Unchecked	0. Unchecked						1	2	1. Christianity		5. Tertiary		0. Unchecked	0. Unchecked	0. Unchecked	1. Checked	0. Unchecked	0. Unchecked	0. Unchecked
784	cervical_pre_cancer_screening_form_1	1			1	784		31	1. Checked	0. Unchecked	0. Unchecked	0. Unchecked	0. Unchecked	0. Unchecked	0. Unchecked	0. Unchecked	0. Unchecked	0. Unchecked	0. Unchecked	0. Unchecked	0. Unchecked		0. Unchecked	1. Checked	0. Unchecked	0. Unchecked		0. Unchecked	0. Unchecked	0. Unchecked	0. Unchecked						2	3	1. Christianity		5. Tertiary		0. Unchecked	0. Unchecked	1. Checked	0. Unchecked	0. Unchecked	0. Unchecked	0. Unchecked
785	cervical_pre_cancer_screening_form_1	1			1	785		42	1. Checked	0. Unchecked	0. Unchecked	0. Unchecked	0. Unchecked	0. Unchecked	0. Unchecked	0. Unchecked	0. Unchecked	0. Unchecked	0. Unchecked	0. Unchecked	0. Unchecked		0. Unchecked	1. Checked	0. Unchecked	0. Unchecked		0. Unchecked	0. Unchecked	0. Unchecked	0. Unchecked						4	2	1. Christianity		3. Junior High		0. Unchecked	0. Unchecked	0. Unchecked	0. Unchecked	1. Checked	0. Unchecked	0. Unchecked
786	cervical_pre_cancer_screening_form_1	1			1	786		34	1. Checked	0. Unchecked	0. Unchecked	0. Unchecked	0. Unchecked	0. Unchecked	0. Unchecked	0. Unchecked	0. Unchecked	0. Unchecked	0. Unchecked	0. Unchecked	0. Unchecked		0. Unchecked	0. Unchecked	0. Unchecked	0. Unchecked		0. Unchecked	0. Unchecked	0. Unchecked	0. Unchecked						0	0	1. Christianity		4. Senior High		0. Unchecked	0. Unchecked	0. Unchecked	0. Unchecked	0. Unchecked	0. Unchecked	0. Unchecked
787	cervical_pre_cancer_screening_form_1	1			1	787		40	1. Checked	0. Unchecked	0. Unchecked	0. Unchecked	0. Unchecked	0. Unchecked	0. Unchecked	0. Unchecked	0. Unchecked	0. Unchecked	0. Unchecked	0. Unchecked	0. Unchecked		0. Unchecked	0. Unchecked	0. Unchecked	0. Unchecked		0. Unchecked	0. Unchecked	0. Unchecked	0. Unchecked						3	0	1. Christianity		5. Tertiary		0. Unchecked	0. Unchecked	1. Checked	0. Unchecked	0. Unchecked	0. Unchecked	0. Unchecked
788	cervical_pre_cancer_screening_form_1	1			1	788		41	1. Checked	0. Unchecked	0. Unchecked	0. Unchecked	0. Unchecked	0. Unchecked	0. Unchecked	0. Unchecked	0. Unchecked	0. Unchecked	0. Unchecked	0. Unchecked	0. Unchecked		0. Unchecked	0. Unchecked	0. Unchecked	0. Unchecked		0. Unchecked	0. Unchecked	0. Unchecked	0. Unchecked						3	0	2. Islamic		5. Tertiary		0. Unchecked	0. Unchecked	0. Unchecked	0. Unchecked	0. Unchecked	0. Unchecked	0. Unchecked
789	cervical_pre_cancer_screening_form_1	1			1	789		29	1. Checked	0. Unchecked	0. Unchecked	0. Unchecked	0. Unchecked	0. Unchecked	0. Unchecked	0. Unchecked	0. Unchecked	0. Unchecked	0. Unchecked	0. Unchecked	0. Unchecked		0. Unchecked	0. Unchecked	0. Unchecked	0. Unchecked		0. Unchecked	0. Unchecked	0. Unchecked	0. Unchecked						3	1	1. Christianity		5. Tertiary		0. Unchecked	0. Unchecked	1. Checked	0. Unchecked	0. Unchecked	0. Unchecked	0. Unchecked
790	cervical_pre_cancer_screening_form_1	1			1	790		37	1. Checked	0. Unchecked	0. Unchecked	0. Unchecked	0. Unchecked	0. Unchecked	0. Unchecked	0. Unchecked	0. Unchecked	0. Unchecked	0. Unchecked	0. Unchecked	0. Unchecked		0. Unchecked	0. Unchecked	0. Unchecked	0. Unchecked		0. Unchecked	0. Unchecked	0. Unchecked	0. Unchecked						3	0	2. Islamic		5. Tertiary		0. Unchecked	0. Unchecked	1. Checked	0. Unchecked	0. Unchecked	0. Unchecked	0. Unchecked
791	cervical_pre_cancer_screening_form_1	1			1	791		49	1. Checked	0. Unchecked	0. Unchecked	0. Unchecked	0. Unchecked	0. Unchecked	0. Unchecked	0. Unchecked	0. Unchecked	0. Unchecked	0. Unchecked	0. Unchecked	0. Unchecked		0. Unchecked	0. Unchecked	0. Unchecked	0. Unchecked		0. Unchecked	0. Unchecked	0. Unchecked	0. Unchecked						2	0	1. Christianity		5. Tertiary		0. Unchecked	0. Unchecked	1. Checked	0. Unchecked	0. Unchecked	0. Unchecked	0. Unchecked
792	cervical_pre_cancer_screening_form_1	1			1	792		35	1. Checked	0. Unchecked	0. Unchecked	0. Unchecked	0. Unchecked	0. Unchecked	0. Unchecked	0. Unchecked	0. Unchecked	0. Unchecked	0. Unchecked	0. Unchecked	0. Unchecked		0. Unchecked	0. Unchecked	0. Unchecked	0. Unchecked		0. Unchecked	0. Unchecked	0. Unchecked	0. Unchecked						1	0	1. Christianity		4. Senior High		0. Unchecked	0. Unchecked	0. Unchecked	0. Unchecked	1. Checked	0. Unchecked	0. Unchecked
793	cervical_pre_cancer_screening_form_1	1			1	793		35	1. Checked	0. Unchecked	0. Unchecked	0. Unchecked	0. Unchecked	0. Unchecked	0. Unchecked	0. Unchecked	0. Unchecked	0. Unchecked	0. Unchecked	0. Unchecked	0. Unchecked		0. Unchecked	0. Unchecked	0. Unchecked	0. Unchecked		0. Unchecked	0. Unchecked	0. Unchecked	0. Unchecked						0	0	1. Christianity		5. Tertiary		0. Unchecked	0. Unchecked	1. Checked	0. Unchecked	0. Unchecked	0. Unchecked	0. Unchecked
794	cervical_pre_cancer_screening_form_1	1			1	794		47	1. Checked	0. Unchecked	1. Checked	0. Unchecked	0. Unchecked	0. Unchecked	0. Unchecked	0. Unchecked	0. Unchecked	0. Unchecked	0. Unchecked	0. Unchecked	0. Unchecked		0. Unchecked	1. Checked	0. Unchecked	0. Unchecked	2. No	0. Unchecked	0. Unchecked	0. Unchecked	0. Unchecked						3	1	1. Christianity		5. Tertiary		0. Unchecked	0. Unchecked	0. Unchecked	0. Unchecked	0. Unchecked	1. Checked	0. Unchecked
795	cervical_pre_cancer_screening_form_1	1			1	795		52	1. Checked	0. Unchecked	0. Unchecked	0. Unchecked	0. Unchecked	0. Unchecked	0. Unchecked	0. Unchecked	0. Unchecked	0. Unchecked	0. Unchecked	0. Unchecked	0. Unchecked		0. Unchecked	0. Unchecked	0. Unchecked	0. Unchecked	2. No	0. Unchecked	0. Unchecked	0. Unchecked	0. Unchecked						5	0	1. Christianity		3. Junior High		0. Unchecked	0. Unchecked	0. Unchecked	0. Unchecked	1. Checked	0. Unchecked	0. Unchecked
796	cervical_pre_cancer_screening_form_1	1			1	796		36	1. Checked	0. Unchecked	0. Unchecked	0. Unchecked	0. Unchecked	0. Unchecked	0. Unchecked	0. Unchecked	0. Unchecked	0. Unchecked	0. Unchecked	0. Unchecked	0. Unchecked		0. Unchecked	0. Unchecked	0. Unchecked	0. Unchecked	2. No	0. Unchecked	0. Unchecked	0. Unchecked	0. Unchecked						0	0	1. Christianity		5. Tertiary		0. Unchecked	0. Unchecked	1. Checked	0. Unchecked	0. Unchecked	0. Unchecked	0. Unchecked
797	cervical_pre_cancer_screening_form_1	1			1	797		28	1. Checked	0. Unchecked	0. Unchecked	0. Unchecked	0. Unchecked	0. Unchecked	0. Unchecked	0. Unchecked	0. Unchecked	0. Unchecked	0. Unchecked	0. Unchecked	0. Unchecked		0. Unchecked	0. Unchecked	0. Unchecked	0. Unchecked	2. No	0. Unchecked	0. Unchecked	0. Unchecked	0. Unchecked						0	0	1. Christianity		3. Junior High		0. Unchecked	0. Unchecked	0. Unchecked	0. Unchecked	0. Unchecked	0. Unchecked	0. Unchecked
798	cervical_pre_cancer_screening_form_1	1			1	798		34	1. Checked	0. Unchecked	0. Unchecked	0. Unchecked	0. Unchecked	0. Unchecked	0. Unchecked	0. Unchecked	0. Unchecked	0. Unchecked	0. Unchecked	0. Unchecked	0. Unchecked		0. Unchecked	0. Unchecked	0. Unchecked	0. Unchecked	2. No	0. Unchecked	0. Unchecked	0. Unchecked	0. Unchecked						1	0	1. Christianity		5. Tertiary		0. Unchecked	0. Unchecked	1. Checked	0. Unchecked	0. Unchecked	0. Unchecked	0. Unchecked
799	cervical_pre_cancer_screening_form_1	1			1	799		29	1. Checked	0. Unchecked	1. Checked	0. Unchecked	0. Unchecked	0. Unchecked	0. Unchecked	0. Unchecked	0. Unchecked	0. Unchecked	0. Unchecked	0. Unchecked	0. Unchecked		0. Unchecked	0. Unchecked	0. Unchecked	0. Unchecked	2. No	0. Unchecked	0. Unchecked	0. Unchecked	0. Unchecked						1	0	1. Christianity		5. Tertiary		0. Unchecked	0. Unchecked	1. Checked	0. Unchecked	0. Unchecked	0. Unchecked	0. Unchecked
800	cervical_pre_cancer_screening_form_1	1			1	800		42	1. Checked	0. Unchecked	0. Unchecked	0. Unchecked	0. Unchecked	0. Unchecked	0. Unchecked	0. Unchecked	0. Unchecked	0. Unchecked	0. Unchecked	0. Unchecked	0. Unchecked		0. Unchecked	0. Unchecked	0. Unchecked	0. Unchecked	2. No	0. Unchecked	0. Unchecked	0. Unchecked	0. Unchecked						3	0	1. Christianity		5. Tertiary		0. Unchecked	0. Unchecked	0. Unchecked	0. Unchecked	0. Unchecked	1. Checked	0. Unchecked
801	cervical_pre_cancer_screening_form_1	1			1	801		45	1. Checked	0. Unchecked	0. Unchecked	0. Unchecked	0. Unchecked	0. Unchecked	0. Unchecked	0. Unchecked	0. Unchecked	0. Unchecked	0. Unchecked	0. Unchecked	0. Unchecked		0. Unchecked	0. Unchecked	0. Unchecked	0. Unchecked	2. No	0. Unchecked	0. Unchecked	0. Unchecked	0. Unchecked						7	1	1. Christianity		1. No Schooling		0. Unchecked	0. Unchecked	0. Unchecked	0. Unchecked	1. Checked	0. Unchecked	0. Unchecked
802	cervical_pre_cancer_screening_form_1	1			1	802		34	1. Checked	0. Unchecked	0. Unchecked	0. Unchecked	0. Unchecked	0. Unchecked	0. Unchecked	0. Unchecked	0. Unchecked	0. Unchecked	0. Unchecked	0. Unchecked	0. Unchecked		0. Unchecked	0. Unchecked	0. Unchecked	0. Unchecked	2. No	0. Unchecked	0. Unchecked	0. Unchecked	0. Unchecked						5	0	1. Christianity		2. Primary		0. Unchecked	0. Unchecked	0. Unchecked	0. Unchecked	1. Checked	0. Unchecked	0. Unchecked
803	cervical_pre_cancer_screening_form_1	1			1	803		56	1. Checked	0. Unchecked	0. Unchecked	0. Unchecked	0. Unchecked	0. Unchecked	0. Unchecked	0. Unchecked	0. Unchecked	0. Unchecked	0. Unchecked	0. Unchecked	0. Unchecked		0. Unchecked	0. Unchecked	0. Unchecked	0. Unchecked	2. No	0. Unchecked	0. Unchecked	0. Unchecked	0. Unchecked						1	3	1. Christianity		3. Junior High		0. Unchecked	0. Unchecked	0. Unchecked	0. Unchecked	1. Checked	0. Unchecked	0. Unchecked
804	cervical_pre_cancer_screening_form_1	1			1	804		30	1. Checked	0. Unchecked	0. Unchecked	0. Unchecked	0. Unchecked	0. Unchecked	0. Unchecked	0. Unchecked	0. Unchecked	0. Unchecked	0. Unchecked	0. Unchecked	0. Unchecked		0. Unchecked	0. Unchecked	0. Unchecked	0. Unchecked	2. No	0. Unchecked	0. Unchecked	0. Unchecked	0. Unchecked						1	1	1. Christianity		5. Tertiary		0. Unchecked	0. Unchecked	1. Checked	0. Unchecked	0. Unchecked	0. Unchecked	0. Unchecked
805	cervical_pre_cancer_screening_form_1	1			1	805		41	1. Checked	0. Unchecked	0. Unchecked	0. Unchecked	0. Unchecked	0. Unchecked	0. Unchecked	0. Unchecked	0. Unchecked	0. Unchecked	0. Unchecked	0. Unchecked	0. Unchecked		0. Unchecked	0. Unchecked	0. Unchecked	0. Unchecked	2. No	0. Unchecked	0. Unchecked	0. Unchecked	0. Unchecked						3	2	1. Christianity		5. Tertiary		0. Unchecked	0. Unchecked	1. Checked	0. Unchecked	0. Unchecked	0. Unchecked	0. Unchecked
806	cervical_pre_cancer_screening_form_1	1			1	806		45	1. Checked	0. Unchecked	0. Unchecked	0. Unchecked	0. Unchecked	0. Unchecked	0. Unchecked	0. Unchecked	0. Unchecked	0. Unchecked	0. Unchecked	0. Unchecked	0. Unchecked		0. Unchecked	0. Unchecked	0. Unchecked	0. Unchecked	2. No	0. Unchecked	0. Unchecked	0. Unchecked	0. Unchecked						3	0	1. Christianity		5. Tertiary		0. Unchecked	0. Unchecked	1. Checked	0. Unchecked	0. Unchecked	0. Unchecked	0. Unchecked
807	cervical_pre_cancer_screening_form_1	1			1	807		25	1. Checked	0. Unchecked	0. Unchecked	0. Unchecked	0. Unchecked	0. Unchecked	0. Unchecked	0. Unchecked	0. Unchecked	0. Unchecked	0. Unchecked	0. Unchecked	0. Unchecked		0. Unchecked	1. Checked	0. Unchecked	0. Unchecked	2. No	0. Unchecked	0. Unchecked	0. Unchecked	0. Unchecked						0	0	1. Christianity		3. Junior High		0. Unchecked	0. Unchecked	0. Unchecked	0. Unchecked	0. Unchecked	0. Unchecked	0. Unchecked
808	cervical_pre_cancer_screening_form_1	1			1	808		49	1. Checked	0. Unchecked	0. Unchecked	0. Unchecked	0. Unchecked	0. Unchecked	0. Unchecked	0. Unchecked	0. Unchecked	0. Unchecked	0. Unchecked	0. Unchecked	0. Unchecked		0. Unchecked	0. Unchecked	0. Unchecked	0. Unchecked	2. No	0. Unchecked	0. Unchecked	0. Unchecked	0. Unchecked						6	0	1. Christianity		1. No Schooling		0. Unchecked	1. Checked	0. Unchecked	0. Unchecked	0. Unchecked	0. Unchecked	0. Unchecked
809	cervical_pre_cancer_screening_form_1	1			1	809		25	1. Checked	0. Unchecked	0. Unchecked	0. Unchecked	0. Unchecked	0. Unchecked	0. Unchecked	0. Unchecked	0. Unchecked	0. Unchecked	0. Unchecked	0. Unchecked	0. Unchecked		0. Unchecked	0. Unchecked	0. Unchecked	0. Unchecked	2. No	0. Unchecked	0. Unchecked	0. Unchecked	0. Unchecked						0	0	1. Christianity		5. Tertiary		0. Unchecked	0. Unchecked	0. Unchecked	0. Unchecked	0. Unchecked	0. Unchecked	1. Checked
810	cervical_pre_cancer_screening_form_1	1			1	810		50	1. Checked	0. Unchecked	0. Unchecked	0. Unchecked	0. Unchecked	0. Unchecked	0. Unchecked	0. Unchecked	0. Unchecked	0. Unchecked	0. Unchecked	0. Unchecked	0. Unchecked		0. Unchecked	0. Unchecked	0. Unchecked	0. Unchecked	2. No	0. Unchecked	0. Unchecked	0. Unchecked	0. Unchecked						9	0	1. Christianity		1. No Schooling		0. Unchecked	1. Checked	0. Unchecked	0. Unchecked	0. Unchecked	0. Unchecked	0. Unchecked
811	cervical_pre_cancer_screening_form_1	1			1	811		46	1. Checked	0. Unchecked	0. Unchecked	0. Unchecked	0. Unchecked	0. Unchecked	0. Unchecked	0. Unchecked	0. Unchecked	0. Unchecked	0. Unchecked	0. Unchecked	0. Unchecked		0. Unchecked	0. Unchecked	0. Unchecked	0. Unchecked	2. No	0. Unchecked	0. Unchecked	0. Unchecked	0. Unchecked						5	2	1. Christianity		1. No Schooling		0. Unchecked	1. Checked	0. Unchecked	0. Unchecked	0. Unchecked	0. Unchecked	0. Unchecked
812	cervical_pre_cancer_screening_form_1	1			1	812		26	1. Checked	0. Unchecked	0. Unchecked	0. Unchecked	0. Unchecked	0. Unchecked	0. Unchecked	0. Unchecked	0. Unchecked	0. Unchecked	0. Unchecked	0. Unchecked	0. Unchecked		0. Unchecked	1. Checked	1. Checked	0. Unchecked	2. No	0. Unchecked	0. Unchecked	0. Unchecked	0. Unchecked						0	0	1. Christianity		4. Senior High		0. Unchecked	0. Unchecked	0. Unchecked	0. Unchecked	0. Unchecked	0. Unchecked	0. Unchecked
813	cervical_pre_cancer_screening_form_1	1			1	813		64	1. Checked	0. Unchecked	0. Unchecked	0. Unchecked	0. Unchecked	0. Unchecked	0. Unchecked	0. Unchecked	0. Unchecked	0. Unchecked	0. Unchecked	0. Unchecked	0. Unchecked		0. Unchecked	0. Unchecked	0. Unchecked	0. Unchecked	2. No	0. Unchecked	0. Unchecked	0. Unchecked	0. Unchecked						6	0	1. Christianity		5. Tertiary		0. Unchecked	0. Unchecked	0. Unchecked	0. Unchecked	0. Unchecked	0. Unchecked	0. Unchecked
814	cervical_pre_cancer_screening_form_1	1			1	814		25	1. Checked	0. Unchecked	0. Unchecked	0. Unchecked	0. Unchecked	0. Unchecked	0. Unchecked	0. Unchecked	0. Unchecked	0. Unchecked	0. Unchecked	0. Unchecked	0. Unchecked		0. Unchecked	0. Unchecked	0. Unchecked	0. Unchecked	2. No	0. Unchecked	0. Unchecked	0. Unchecked	0. Unchecked						0	0	1. Christianity		5. Tertiary		0. Unchecked	0. Unchecked	0. Unchecked	0. Unchecked	0. Unchecked	0. Unchecked	1. Checked
815	cervical_pre_cancer_screening_form_1	1			1	815		39	1. Checked	0. Unchecked	0. Unchecked	0. Unchecked	0. Unchecked	0. Unchecked	0. Unchecked	0. Unchecked	0. Unchecked	0. Unchecked	0. Unchecked	0. Unchecked	0. Unchecked		0. Unchecked	0. Unchecked	0. Unchecked	0. Unchecked	2. No	0. Unchecked	0. Unchecked	0. Unchecked	0. Unchecked						1	6	1. Christianity		3. Junior High		0. Unchecked	0. Unchecked	0. Unchecked	0. Unchecked	0. Unchecked	0. Unchecked	0. Unchecked
816	cervical_pre_cancer_screening_form_1	1			1	816		25	1. Checked	0. Unchecked	0. Unchecked	0. Unchecked	0. Unchecked	0. Unchecked	0. Unchecked	0. Unchecked	0. Unchecked	0. Unchecked	0. Unchecked	0. Unchecked	0. Unchecked		0. Unchecked	0. Unchecked	1. Checked	0. Unchecked	2. No	0. Unchecked	0. Unchecked	0. Unchecked	0. Unchecked						1	2	1. Christianity		4. Senior High		0. Unchecked	0. Unchecked	0. Unchecked	0. Unchecked	1. Checked	0. Unchecked	0. Unchecked
817	cervical_pre_cancer_screening_form_1	1			1	817		34	1. Checked	0. Unchecked	0. Unchecked	0. Unchecked	0. Unchecked	0. Unchecked	0. Unchecked	0. Unchecked	0. Unchecked	0. Unchecked	0. Unchecked	0. Unchecked	0. Unchecked		0. Unchecked	0. Unchecked	0. Unchecked	0. Unchecked	2. No	0. Unchecked	0. Unchecked	0. Unchecked	0. Unchecked						0	0	1. Christianity		5. Tertiary		0. Unchecked	0. Unchecked	1. Checked	0. Unchecked	0. Unchecked	0. Unchecked	0. Unchecked
818	cervical_pre_cancer_screening_form_1	1			1	818		31	1. Checked	0. Unchecked	0. Unchecked	0. Unchecked	0. Unchecked	0. Unchecked	1. Checked	0. Unchecked	0. Unchecked	0. Unchecked	0. Unchecked	0. Unchecked	0. Unchecked		1. Checked	1. Checked	0. Unchecked	0. Unchecked	2. No	0. Unchecked	0. Unchecked	0. Unchecked	0. Unchecked						0	0	1. Christianity		5. Tertiary		0. Unchecked	0. Unchecked	1. Checked	0. Unchecked	0. Unchecked	0. Unchecked	0. Unchecked
819	cervical_pre_cancer_screening_form_1	1			1	819		55	1. Checked	0. Unchecked	0. Unchecked	0. Unchecked	0. Unchecked	0. Unchecked	0. Unchecked	0. Unchecked	0. Unchecked	0. Unchecked	0. Unchecked	0. Unchecked	0. Unchecked		0. Unchecked	0. Unchecked	0. Unchecked	0. Unchecked	2. No	0. Unchecked	0. Unchecked	0. Unchecked	0. Unchecked						4	1	1. Christianity		3. Junior High		0. Unchecked	0. Unchecked	0. Unchecked	0. Unchecked	1. Checked	0. Unchecked	0. Unchecked
820	cervical_pre_cancer_screening_form_1	1			1	820		78	1. Checked	0. Unchecked	0. Unchecked	0. Unchecked	0. Unchecked	0. Unchecked	0. Unchecked	0. Unchecked	0. Unchecked	0. Unchecked	0. Unchecked	0. Unchecked	0. Unchecked		0. Unchecked	0. Unchecked	0. Unchecked	0. Unchecked	2. No	0. Unchecked	0. Unchecked	0. Unchecked	0. Unchecked						8	0	1. Christianity		1. No Schooling		0. Unchecked	1. Checked	0. Unchecked	0. Unchecked	0. Unchecked	0. Unchecked	0. Unchecked
821	cervical_pre_cancer_screening_form_1	1			1	821		34	1. Checked	0. Unchecked	0. Unchecked	0. Unchecked	0. Unchecked	0. Unchecked	0. Unchecked	0. Unchecked	0. Unchecked	0. Unchecked	0. Unchecked	0. Unchecked	0. Unchecked		0. Unchecked	0. Unchecked	0. Unchecked	0. Unchecked	2. No	0. Unchecked	0. Unchecked	0. Unchecked	0. Unchecked						1	0	1. Christianity		5. Tertiary		0. Unchecked	0. Unchecked	0. Unchecked	0. Unchecked	0. Unchecked	0. Unchecked	0. Unchecked
822	cervical_pre_cancer_screening_form_1	1			1	822		40	1. Checked	0. Unchecked	0. Unchecked	0. Unchecked	0. Unchecked	0. Unchecked	0. Unchecked	0. Unchecked	0. Unchecked	1. Checked	0. Unchecked	0. Unchecked	0. Unchecked		0. Unchecked	0. Unchecked	0. Unchecked	0. Unchecked	2. No	0. Unchecked	0. Unchecked	0. Unchecked	0. Unchecked						4	2	1. Christianity		5. Tertiary		0. Unchecked	0. Unchecked	1. Checked	0. Unchecked	0. Unchecked	0. Unchecked	0. Unchecked
823	cervical_pre_cancer_screening_form_1	1			1	823		35	1. Checked	0. Unchecked	0. Unchecked	0. Unchecked	0. Unchecked	0. Unchecked	0. Unchecked	0. Unchecked	0. Unchecked	0. Unchecked	0. Unchecked	0. Unchecked	0. Unchecked		0. Unchecked	0. Unchecked	0. Unchecked	0. Unchecked	2. No	0. Unchecked	0. Unchecked	0. Unchecked	0. Unchecked						0	0	1. Christianity		5. Tertiary		0. Unchecked	0. Unchecked	1. Checked	0. Unchecked	0. Unchecked	0. Unchecked	0. Unchecked
824	cervical_pre_cancer_screening_form_1	1			1	824		37	1. Checked	0. Unchecked	0. Unchecked	0. Unchecked	0. Unchecked	0. Unchecked	0. Unchecked	0. Unchecked	0. Unchecked	0. Unchecked	0. Unchecked	0. Unchecked	0. Unchecked		0. Unchecked	0. Unchecked	0. Unchecked	0. Unchecked	2. No	0. Unchecked	0. Unchecked	0. Unchecked	0. Unchecked						0	0	1. Christianity		5. Tertiary		0. Unchecked	0. Unchecked	1. Checked	0. Unchecked	0. Unchecked	0. Unchecked	0. Unchecked
825	cervical_pre_cancer_screening_form_1	1			1	825		25	1. Checked	0. Unchecked	0. Unchecked	0. Unchecked	0. Unchecked	0. Unchecked	0. Unchecked	0. Unchecked	0. Unchecked	0. Unchecked	0. Unchecked	0. Unchecked	0. Unchecked		0. Unchecked	0. Unchecked	0. Unchecked	0. Unchecked	2. No	0. Unchecked	0. Unchecked	0. Unchecked	0. Unchecked						0	0	1. Christianity		5. Tertiary		0. Unchecked	0. Unchecked	1. Checked	0. Unchecked	0. Unchecked	0. Unchecked	0. Unchecked
826	cervical_pre_cancer_screening_form_1	1			1	826		43	1. Checked	0. Unchecked	0. Unchecked	0. Unchecked	0. Unchecked	0. Unchecked	0. Unchecked	0. Unchecked	0. Unchecked	0. Unchecked	0. Unchecked	0. Unchecked	0. Unchecked		0. Unchecked	0. Unchecked	0. Unchecked	0. Unchecked	2. No	0. Unchecked	0. Unchecked	0. Unchecked	0. Unchecked						8	1	1. Christianity		3. Junior High		0. Unchecked	1. Checked	0. Unchecked	0. Unchecked	0. Unchecked	0. Unchecked	0. Unchecked
827	cervical_pre_cancer_screening_form_1	1			1	827		43	1. Checked	1. Checked	0. Unchecked	0. Unchecked	0. Unchecked	0. Unchecked	0. Unchecked	0. Unchecked	0. Unchecked	1. Checked	0. Unchecked	0. Unchecked	0. Unchecked		0. Unchecked	0. Unchecked	0. Unchecked	0. Unchecked	2. No	0. Unchecked	0. Unchecked	0. Unchecked	0. Unchecked						4	0	1. Christianity		1. No Schooling		0. Unchecked	1. Checked	0. Unchecked	0. Unchecked	0. Unchecked	0. Unchecked	0. Unchecked
828	cervical_pre_cancer_screening_form_1	1			1	828		40	1. Checked	0. Unchecked	0. Unchecked	0. Unchecked	0. Unchecked	0. Unchecked	0. Unchecked	0. Unchecked	0. Unchecked	0. Unchecked	0. Unchecked	1. Checked	0. Unchecked		0. Unchecked	0. Unchecked	0. Unchecked	0. Unchecked	2. No	0. Unchecked	0. Unchecked	0. Unchecked	0. Unchecked						1	0	1. Christianity		4. Senior High		0. Unchecked	0. Unchecked	0. Unchecked	0. Unchecked	0. Unchecked	0. Unchecked	0. Unchecked
829	cervical_pre_cancer_screening_form_1	1			1	829		56	1. Checked	0. Unchecked	0. Unchecked	0. Unchecked	0. Unchecked	0. Unchecked	0. Unchecked	0. Unchecked	0. Unchecked	0. Unchecked	0. Unchecked	0. Unchecked	0. Unchecked		0. Unchecked	0. Unchecked	0. Unchecked	0. Unchecked	2. No	0. Unchecked	0. Unchecked	0. Unchecked	0. Unchecked						3	0	1. Christianity		2. Primary		0. Unchecked	0. Unchecked	0. Unchecked	0. Unchecked	1. Checked	0. Unchecked	0. Unchecked
830	cervical_pre_cancer_screening_form_1	1			1	830		30	1. Checked	0. Unchecked	0. Unchecked	0. Unchecked	0. Unchecked	0. Unchecked	0. Unchecked	1. Checked	0. Unchecked	0. Unchecked	0. Unchecked	0. Unchecked	0. Unchecked		0. Unchecked	0. Unchecked	0. Unchecked	0. Unchecked	2. No	0. Unchecked	0. Unchecked	0. Unchecked	0. Unchecked						1	0	1. Christianity		4. Senior High		0. Unchecked	0. Unchecked	0. Unchecked	0. Unchecked	0. Unchecked	0. Unchecked	0. Unchecked
831	cervical_pre_cancer_screening_form_1	1			1	831		40	1. Checked	0. Unchecked	1. Checked	1. Checked	0. Unchecked	0. Unchecked	0. Unchecked	0. Unchecked	0. Unchecked	0. Unchecked	0. Unchecked	0. Unchecked	0. Unchecked		1. Checked	0. Unchecked	0. Unchecked	0. Unchecked	2. No	0. Unchecked	0. Unchecked	0. Unchecked	0. Unchecked						2	0	1. Christianity		4. Senior High		0. Unchecked	0. Unchecked	0. Unchecked	0. Unchecked	1. Checked	0. Unchecked	0. Unchecked
832	cervical_pre_cancer_screening_form_1	1			1	832		51	1. Checked	0. Unchecked	0. Unchecked	0. Unchecked	0. Unchecked	0. Unchecked	0. Unchecked	0. Unchecked	0. Unchecked	0. Unchecked	0. Unchecked	0. Unchecked	0. Unchecked		0. Unchecked	0. Unchecked	0. Unchecked	0. Unchecked	2. No	0. Unchecked	0. Unchecked	0. Unchecked	0. Unchecked						2	1	1. Christianity		4. Senior High		0. Unchecked	0. Unchecked	1. Checked	0. Unchecked	0. Unchecked	0. Unchecked	0. Unchecked
833	cervical_pre_cancer_screening_form_1	1			1	833		61	1. Checked	0. Unchecked	0. Unchecked	0. Unchecked	1. Checked	0. Unchecked	0. Unchecked	0. Unchecked	0. Unchecked	0. Unchecked	0. Unchecked	0. Unchecked	0. Unchecked		0. Unchecked	0. Unchecked	0. Unchecked	0. Unchecked	2. No	0. Unchecked	0. Unchecked	0. Unchecked	0. Unchecked						1	1	1. Christianity		5. Tertiary		0. Unchecked	0. Unchecked	1. Checked	0. Unchecked	0. Unchecked	0. Unchecked	0. Unchecked
834	cervical_pre_cancer_screening_form_1	1			1	834		48	1. Checked	0. Unchecked	0. Unchecked	0. Unchecked	0. Unchecked	0. Unchecked	0. Unchecked	0. Unchecked	0. Unchecked	0. Unchecked	0. Unchecked	0. Unchecked	0. Unchecked		0. Unchecked	0. Unchecked	0. Unchecked	0. Unchecked	2. No	0. Unchecked	0. Unchecked	0. Unchecked	0. Unchecked						2	0	1. Christianity		3. Junior High		0. Unchecked	1. Checked	0. Unchecked	0. Unchecked	0. Unchecked	0. Unchecked	0. Unchecked
835	cervical_pre_cancer_screening_form_1	1			1	835		38	1. Checked	0. Unchecked	0. Unchecked	0. Unchecked	0. Unchecked	0. Unchecked	0. Unchecked	1. Checked	1. Checked	0. Unchecked	0. Unchecked	0. Unchecked	0. Unchecked		0. Unchecked	0. Unchecked	0. Unchecked	0. Unchecked	2. No	0. Unchecked	0. Unchecked	0. Unchecked	0. Unchecked						0	2	1. Christianity		1. No Schooling		0. Unchecked	0. Unchecked	0. Unchecked	0. Unchecked	1. Checked	0. Unchecked	0. Unchecked
836	cervical_pre_cancer_screening_form_1	1			1	836		30	1. Checked	0. Unchecked	0. Unchecked	0. Unchecked	0. Unchecked	0. Unchecked	0. Unchecked	0. Unchecked	0. Unchecked	0. Unchecked	0. Unchecked	0. Unchecked	0. Unchecked		0. Unchecked	0. Unchecked	0. Unchecked	0. Unchecked	2. No	0. Unchecked	0. Unchecked	0. Unchecked	0. Unchecked						1	0	1. Christianity		5. Tertiary		0. Unchecked	1. Checked	0. Unchecked	0. Unchecked	0. Unchecked	0. Unchecked	0. Unchecked
837	cervical_pre_cancer_screening_form_1	1			1	837		28	1. Checked	0. Unchecked	0. Unchecked	0. Unchecked	0. Unchecked	0. Unchecked	0. Unchecked	0. Unchecked	1. Checked	0. Unchecked	0. Unchecked	0. Unchecked	0. Unchecked		0. Unchecked	0. Unchecked	0. Unchecked	0. Unchecked	2. No	0. Unchecked	0. Unchecked	0. Unchecked	0. Unchecked						0	0	1. Christianity		3. Junior High		0. Unchecked	0. Unchecked	0. Unchecked	0. Unchecked	0. Unchecked	0. Unchecked	0. Unchecked
838	cervical_pre_cancer_screening_form_1	1			1	838		39	1. Checked	0. Unchecked	0. Unchecked	0. Unchecked	0. Unchecked	0. Unchecked	0. Unchecked	0. Unchecked	0. Unchecked	0. Unchecked	0. Unchecked	0. Unchecked	0. Unchecked		0. Unchecked	0. Unchecked	0. Unchecked	0. Unchecked	2. No	0. Unchecked	0. Unchecked	0. Unchecked	0. Unchecked						2	0	1. Christianity		5. Tertiary		0. Unchecked	0. Unchecked	1. Checked	0. Unchecked	0. Unchecked	0. Unchecked	0. Unchecked
839	cervical_pre_cancer_screening_form_1	1			1	839		34	1. Checked	0. Unchecked	0. Unchecked	0. Unchecked	0. Unchecked	0. Unchecked	0. Unchecked	0. Unchecked	0. Unchecked	0. Unchecked	0. Unchecked	0. Unchecked	0. Unchecked		0. Unchecked	1. Checked	0. Unchecked	0. Unchecked	2. No	0. Unchecked	0. Unchecked	0. Unchecked	0. Unchecked						2	0	1. Christianity		5. Tertiary		0. Unchecked	0. Unchecked	1. Checked	0. Unchecked	0. Unchecked	0. Unchecked	0. Unchecked
840	cervical_pre_cancer_screening_form_1	1			1	840		31	1. Checked	0. Unchecked	0. Unchecked	0. Unchecked	0. Unchecked	0. Unchecked	0. Unchecked	0. Unchecked	0. Unchecked	0. Unchecked	0. Unchecked	0. Unchecked	0. Unchecked		0. Unchecked	0. Unchecked	0. Unchecked	0. Unchecked	2. No	0. Unchecked	0. Unchecked	0. Unchecked	0. Unchecked						0	0	1. Christianity		5. Tertiary		0. Unchecked	0. Unchecked	1. Checked	0. Unchecked	0. Unchecked	0. Unchecked	0. Unchecked
841	cervical_pre_cancer_screening_form_1	1			1	841		40	1. Checked	0. Unchecked	0. Unchecked	0. Unchecked	0. Unchecked	0. Unchecked	0. Unchecked	0. Unchecked	0. Unchecked	0. Unchecked	0. Unchecked	0. Unchecked	0. Unchecked		0. Unchecked	0. Unchecked	0. Unchecked	0. Unchecked	2. No	0. Unchecked	0. Unchecked	0. Unchecked	0. Unchecked						3	1	1. Christianity		1. No Schooling		0. Unchecked	0. Unchecked	0. Unchecked	0. Unchecked	1. Checked	0. Unchecked	0. Unchecked
842	cervical_pre_cancer_screening_form_1	1			1	842		38	1. Checked	0. Unchecked	0. Unchecked	0. Unchecked	0. Unchecked	0. Unchecked	0. Unchecked	0. Unchecked	0. Unchecked	0. Unchecked	0. Unchecked	0. Unchecked	0. Unchecked		0. Unchecked	0. Unchecked	0. Unchecked	0. Unchecked	2. No	0. Unchecked	0. Unchecked	0. Unchecked	0. Unchecked						0	2	1. Christianity		4. Senior High		0. Unchecked	0. Unchecked	0. Unchecked	0. Unchecked	0. Unchecked	0. Unchecked	0. Unchecked
843	cervical_pre_cancer_screening_form_1	1			1	843		40	1. Checked	0. Unchecked	0. Unchecked	0. Unchecked	0. Unchecked	0. Unchecked	0. Unchecked	0. Unchecked	0. Unchecked	0. Unchecked	0. Unchecked	0. Unchecked	0. Unchecked		0. Unchecked	0. Unchecked	0. Unchecked	0. Unchecked	2. No	0. Unchecked	0. Unchecked	0. Unchecked	0. Unchecked						2	0	1. Christianity		3. Junior High		0. Unchecked	0. Unchecked	0. Unchecked	0. Unchecked	0. Unchecked	0. Unchecked	0. Unchecked
844	cervical_pre_cancer_screening_form_1	1			1	844		34	1. Checked	0. Unchecked	0. Unchecked	0. Unchecked	0. Unchecked	0. Unchecked	0. Unchecked	0. Unchecked	0. Unchecked	0. Unchecked	0. Unchecked	0. Unchecked	0. Unchecked		0. Unchecked	0. Unchecked	0. Unchecked	0. Unchecked	2. No	0. Unchecked	0. Unchecked	0. Unchecked	0. Unchecked						2	0	1. Christianity		3. Junior High		0. Unchecked	0. Unchecked	0. Unchecked	0. Unchecked	0. Unchecked	0. Unchecked	0. Unchecked
845	cervical_pre_cancer_screening_form_1	1			1	845		35	1. Checked	0. Unchecked	1. Checked	0. Unchecked	0. Unchecked	0. Unchecked	0. Unchecked	0. Unchecked	0. Unchecked	0. Unchecked	0. Unchecked	0. Unchecked	0. Unchecked		0. Unchecked	1. Checked	0. Unchecked	0. Unchecked	2. No	0. Unchecked	0. Unchecked	0. Unchecked	0. Unchecked						3	0	1. Christianity		5. Tertiary		0. Unchecked	0. Unchecked	1. Checked	0. Unchecked	0. Unchecked	0. Unchecked	0. Unchecked
846	cervical_pre_cancer_screening_form_1	1			1	846		25	1. Checked	0. Unchecked	0. Unchecked	0. Unchecked	0. Unchecked	0. Unchecked	0. Unchecked	0. Unchecked	0. Unchecked	0. Unchecked	0. Unchecked	0. Unchecked	0. Unchecked		0. Unchecked	0. Unchecked	0. Unchecked	0. Unchecked	2. No	0. Unchecked	0. Unchecked	0. Unchecked	0. Unchecked						0	0	1. Christianity		4. Senior High		0. Unchecked	0. Unchecked	0. Unchecked	0. Unchecked	0. Unchecked	0. Unchecked	1. Checked
847	cervical_pre_cancer_screening_form_1	1			1	847		38	1. Checked	0. Unchecked	0. Unchecked	0. Unchecked	0. Unchecked	0. Unchecked	0. Unchecked	0. Unchecked	0. Unchecked	0. Unchecked	0. Unchecked	0. Unchecked	0. Unchecked		0. Unchecked	0. Unchecked	0. Unchecked	0. Unchecked	2. No	0. Unchecked	0. Unchecked	0. Unchecked	0. Unchecked						2	1	1. Christianity		5. Tertiary		0. Unchecked	0. Unchecked	0. Unchecked	0. Unchecked	0. Unchecked	1. Checked	0. Unchecked
848	cervical_pre_cancer_screening_form_1	1			1	848		38	1. Checked	0. Unchecked	0. Unchecked	0. Unchecked	0. Unchecked	0. Unchecked	0. Unchecked	0. Unchecked	0. Unchecked	0. Unchecked	0. Unchecked	0. Unchecked	0. Unchecked		0. Unchecked	0. Unchecked	0. Unchecked	0. Unchecked	2. No	0. Unchecked	0. Unchecked	0. Unchecked	0. Unchecked						3	0	1. Christianity		5. Tertiary		0. Unchecked	0. Unchecked	1. Checked	0. Unchecked	0. Unchecked	0. Unchecked	0. Unchecked
849	cervical_pre_cancer_screening_form_1	1			1	849		27	1. Checked	0. Unchecked	0. Unchecked	0. Unchecked	0. Unchecked	0. Unchecked	0. Unchecked	0. Unchecked	0. Unchecked	0. Unchecked	0. Unchecked	0. Unchecked	0. Unchecked		0. Unchecked	0. Unchecked	0. Unchecked	0. Unchecked	2. No	0. Unchecked	0. Unchecked	0. Unchecked	0. Unchecked						0	0	1. Christianity		5. Tertiary		0. Unchecked	0. Unchecked	1. Checked	0. Unchecked	0. Unchecked	0. Unchecked	0. Unchecked
850	cervical_pre_cancer_screening_form_1	1			1	850		35	1. Checked	0. Unchecked	0. Unchecked	0. Unchecked	0. Unchecked	0. Unchecked	0. Unchecked	0. Unchecked	0. Unchecked	0. Unchecked	0. Unchecked	0. Unchecked	0. Unchecked		0. Unchecked	0. Unchecked	0. Unchecked	0. Unchecked	2. No	0. Unchecked	0. Unchecked	0. Unchecked	0. Unchecked						3	0	1. Christianity		5. Tertiary		0. Unchecked	0. Unchecked	1. Checked	0. Unchecked	0. Unchecked	0. Unchecked	0. Unchecked
851	cervical_pre_cancer_screening_form_1	1			1	851		37	1. Checked	0. Unchecked	0. Unchecked	0. Unchecked	0. Unchecked	0. Unchecked	0. Unchecked	0. Unchecked	0. Unchecked	0. Unchecked	0. Unchecked	0. Unchecked	0. Unchecked		0. Unchecked	1. Checked	0. Unchecked	0. Unchecked	2. No	0. Unchecked	0. Unchecked	0. Unchecked	0. Unchecked						2	0	1. Christianity		5. Tertiary		0. Unchecked	0. Unchecked	1. Checked	0. Unchecked	0. Unchecked	0. Unchecked	0. Unchecked
852	cervical_pre_cancer_screening_form_1	1			1	852		30	1. Checked	0. Unchecked	0. Unchecked	0. Unchecked	0. Unchecked	0. Unchecked	0. Unchecked	0. Unchecked	0. Unchecked	0. Unchecked	0. Unchecked	0. Unchecked	0. Unchecked		0. Unchecked	0. Unchecked	0. Unchecked	0. Unchecked	2. No	0. Unchecked	0. Unchecked	0. Unchecked	0. Unchecked						0	0	1. Christianity		5. Tertiary		0. Unchecked	0. Unchecked	1. Checked	0. Unchecked	0. Unchecked	0. Unchecked	0. Unchecked
853	cervical_pre_cancer_screening_form_1	1			1	853		25	1. Checked	0. Unchecked	0. Unchecked	0. Unchecked	0. Unchecked	0. Unchecked	0. Unchecked	0. Unchecked	0. Unchecked	0. Unchecked	0. Unchecked	0. Unchecked	0. Unchecked		0. Unchecked	0. Unchecked	0. Unchecked	0. Unchecked	2. No	0. Unchecked	0. Unchecked	0. Unchecked	0. Unchecked						3	2	1. Christianity		3. Junior High		0. Unchecked	0. Unchecked	0. Unchecked	0. Unchecked	0. Unchecked	0. Unchecked	0. Unchecked
854	cervical_pre_cancer_screening_form_1	1			1	854		26	1. Checked	0. Unchecked	0. Unchecked	0. Unchecked	0. Unchecked	0. Unchecked	0. Unchecked	1. Checked	0. Unchecked	0. Unchecked	0. Unchecked	0. Unchecked	0. Unchecked		0. Unchecked	0. Unchecked	0. Unchecked	0. Unchecked	2. No	0. Unchecked	0. Unchecked	0. Unchecked	0. Unchecked						2	0	2. Islamic		1. No Schooling		1. Checked	0. Unchecked	0. Unchecked	0. Unchecked	0. Unchecked	0. Unchecked	0. Unchecked
855	cervical_pre_cancer_screening_form_1	1			1	855		44	1. Checked	0. Unchecked	0. Unchecked	0. Unchecked	0. Unchecked	0. Unchecked	0. Unchecked	1. Checked	0. Unchecked	0. Unchecked	0. Unchecked	0. Unchecked	0. Unchecked		0. Unchecked	0. Unchecked	1. Checked	0. Unchecked	2. No	0. Unchecked	0. Unchecked	0. Unchecked	0. Unchecked						4	4	1. Christianity		2. Primary		0. Unchecked	1. Checked	0. Unchecked	0. Unchecked	0. Unchecked	0. Unchecked	0. Unchecked
856	cervical_pre_cancer_screening_form_1	1			1	856		35	1. Checked	0. Unchecked	1. Checked	0. Unchecked	1. Checked	0. Unchecked	0. Unchecked	0. Unchecked	0. Unchecked	0. Unchecked	0. Unchecked	0. Unchecked	0. Unchecked		0. Unchecked	0. Unchecked	0. Unchecked	0. Unchecked	2. No	0. Unchecked	0. Unchecked	0. Unchecked	0. Unchecked						0	0	1. Christianity		5. Tertiary		0. Unchecked	0. Unchecked	1. Checked	0. Unchecked	0. Unchecked	0. Unchecked	0. Unchecked
857	cervical_pre_cancer_screening_form_1	1			1	857		66	1. Checked	0. Unchecked	0. Unchecked	0. Unchecked	0. Unchecked	0. Unchecked	0. Unchecked	0. Unchecked	0. Unchecked	0. Unchecked	1. Checked	0. Unchecked	0. Unchecked		0. Unchecked	0. Unchecked	0. Unchecked	0. Unchecked	2. No	0. Unchecked	0. Unchecked	0. Unchecked	0. Unchecked						4	4	1. Christianity		1. No Schooling		0. Unchecked	1. Checked	0. Unchecked	0. Unchecked	0. Unchecked	0. Unchecked	0. Unchecked
858	cervical_pre_cancer_screening_form_1	1			1	858		35	1. Checked	0. Unchecked	0. Unchecked	0. Unchecked	0. Unchecked	0. Unchecked	0. Unchecked	1. Checked	0. Unchecked	1. Checked	0. Unchecked	0. Unchecked	0. Unchecked		0. Unchecked	0. Unchecked	0. Unchecked	0. Unchecked	2. No	0. Unchecked	0. Unchecked	0. Unchecked	0. Unchecked						3	0	1. Christianity		5. Tertiary		0. Unchecked	0. Unchecked	1. Checked	0. Unchecked	0. Unchecked	0. Unchecked	0. Unchecked
859	cervical_pre_cancer_screening_form_1	1			1	859		26	1. Checked	0. Unchecked	0. Unchecked	0. Unchecked	0. Unchecked	0. Unchecked	0. Unchecked	1. Checked	0. Unchecked	0. Unchecked	0. Unchecked	0. Unchecked	0. Unchecked		0. Unchecked	0. Unchecked	0. Unchecked	0. Unchecked	2. No	0. Unchecked	0. Unchecked	0. Unchecked	0. Unchecked						0	0	1. Christianity		4. Senior High		0. Unchecked	0. Unchecked	0. Unchecked	0. Unchecked	0. Unchecked	0. Unchecked	0. Unchecked
[truncated: 777 more rows]
[truncated: 372 more columns]
